# Supplementary material for: Skeletal muscle and cardiac transcriptomics of a regionally endothermic fish, the Pacific bluefin tuna, Thunnus orientalis
Source: BMC Genomics. 2020 Sep 17;21:642. doi: 10.1186/s12864-020-07058-z (PMC7499911; doi:10.1186/s12864-020-07058-z)
Supplement: Supplementary file 2 — Additional file 2: Table S1. Expression of candidate endothermy and cardiac performance genes, identified from literature and selection analyses in tuna. All isoforms of each to be present in reference assembly are presented, along with the number of clusters after clustering corresponding to each, and the pairwise comparisons in which they are upregulated. Abbreviations: RM - red muscle, WM - white muscle, SR - superficial red muscle, DR - deep red muscle, SW - superficial white muscle, DW - deep white muscle, At - atrium, Ve - Ventricle. Table S2. All Gene Ontology (GO) terms and KEGG pathways enriched in each pairwise analysis. Table S3. All genes with KEGG annotations for major metabolic pathway in any of the muscle comparisons, or metabolic pathways or cardiac contraction in the cardiac comparisons. Abbreviations: RM - red muscle, WM - white muscle, SR - superficial red muscle, DR - deep red muscle, SW - superficial white muscle, DW - deep white muscle, At - atrium, Ve - Ventricle. [file 12864_2020_7058_MOESM2_ESM.xlsx]

## Sheet: Table S1
Table S1 Expression of candidate endothermy and cardiac performance genes, identified from literature and selection analyses in tuna. All isoforms of each to be present in reference assembly are presented, along with the number of clusters after clustering corresponding to each, and the pairwise comparisons in which they are upregulated. Abbreviations: RM - red muscle, WM - white muscle, SR - sup…
Gene	Gene function (Shiels and Sitsapesan 2015; McDonald et al. 2017; UniProt Consortium 2018)	Isoforms represented	Number of clusters corresponding to isoform	Clusters removed in monophyly filter	Tissues expressed in (RPKM > 1)	Differential gene expression
Glycerol-3-phosphate dehydrogenase	Links glycolysis and oxidative phosphorylation	GPD1a	1	0	All	RM > WM
						SW > DW
		GPD1b	2	0	All except DW	WM > RM
		GPD1c	1	0	All except DW, SW	-
		GPD2	1	0	All except DW, SW	-
Superoxide dismutase	Destroys toxic radicals produced within cells	SOD1	2	0	All	RM > WM
						Ve > At
		SOD2	2	0	All	RM > WM
						Ve > At
		SOD3	1	0	Only A, DR	-
Aconitase	TCA cycle	ACO1	2	0	Only A, SV, CV	At > Ve
		ACO2	5	0	All	-
ATP synthase, H+ transporting, mitochondrial F1 complex	Oxidative phosphorylation	ATP5A1	5	0	All	RM > WM
		ATP5B	6	0	All	RM > WM
						Ve > At
		ATP5D	2	0	All	-
		ATP5C1	4	0	All	RM > WM
		ATP5O	3	0	All	RM > WM
Acyl-CoA thiosterase	Mitochondrial β-oxidation	ACOT11b	2	0	All	-
		ACOT13	1	0	All	-
		ACOT9	2	0	All	WM > RM
Myoglobin	Acts as a supply of oxygen and facilitates movement of oxygen within muscles	MB	2	0	All	RM > WM
						Ve > At
Myosin heavy chain	Main myosin involved with muscle contraction	SMYHC1	1	1	-	-
		SMYHC2	1	1	-	-
		MYHZ1.1	2	2	-	-
		MYH6	5	0	All	At > Ve
		MYH11a	3	3	-	-
Na+/K+ transporters	Actively pumps sodium out of cells and potassium in, maintaining resting potential.	ATP1A1a.4	1	1	-	-
		ATP1A1b	6	6	-	-
		ATP1A2a	1	0	Only SW, DW, SR, DR	-
		ATP1A3b	5	5	-	-
ATPase, Ca2+ transporting (Sarcoplasmic/Endoplasmic Reticulum Calcium Exchanger, SERCA)	Reuptake of cytosolic Ca2+ into sarcoplasmic reticulum	ATP2A1L (SERCA1l)	7	0	All	WM > RM
		ATP2A1 (SERCA1)	1	0	All	Ve > At
		ATP2A2A (SERCA2a)	4	4	-	-
		ATP2A2B (SERCA2b)	3	1	All	At > Ve
		ATP2A3 (SERCA3)	2	0	All	RM > WM
Glycogenin	Glycogen biosynthesis	GYG1a	2	2	-	-
		GYG1b	2	0	All	WM > RM
		GYG2	1	0	All	RM > WM
						SW > DW
Hydroxyacyl-CoA dehydrogenase/3-ketoAcyl-CoA thiolase/enoyl-CoA hydratase	Mitochondrial β-oxidation	HADHAB	2	0	All	RM > WM
						Ve > At
		HADB	1	0	All	RM > WM
						Ve > At
Malonyl CoA:AcP acyltransferase	Mitochondrial fatty acid synthesis	MCAT	1	0	All except DW, SW	-
Ryanodine receptor	Mediates Ca2+ release from sarcoplasmic reticulum to cytoplasm	RYR1a	8	5	All	RM > WM,
						SW > DW
		RYR1b	8	2	All	-
		RYR2b	10	0	All	-
		RYR3	11	2	All	WM > RM
FK506 binding protein	Regulates RYR activity	FKBP10a	1	0	All	-
		FKBP10b	1	0	All	At > Ve
						SW > DW
		FKBP14	1	0	All except DW, CV	-
		FKBP16	2	0	All	-
		FKBP1aa	1	1	-	-
		FKBP1ab	1	1	-	-
		FKBP1b	1	0	All	-
		FKBP3	1	0	All	WM > RM
		FKBP4	1	0	All	WM > RM
		FKBP5	1	0	All	RM > WM
		FKBP7	1	0	Only SR	-
		FKBP8	2	0	Only A, SV, CV	-
		FKBP9	1	0	Only SR	-
Calmodulin	Regulates RYR activity	CALM1a	1	1	-	-
		CALM1b	1	1	-	-
		CALM3	1	1	-	-
		CALM3a	3	3	-	-
		CALM6l	1	0	SW, SV, CV, A	-
Junctophilin	Regulates RYR activity	JPH1a	1	0	All	-
		JPH1b	2	0	All	Ve > At
						WM > RM
		JPH2	1	0	All	WM > RM
Calsequestrin	Regulates RYR activity	CASQ1b	4	0	All	WM > RM
		CASQ2	3	0	All	-
Calcium channel, voltage-dependent, L type	Mediates Ca2+ influx into cell across sarcolemmal membrane	CACNA1c	3	0	All	-
		CACNA1sb	1	0	WM, RM	WM > RM
Solute carrier family 8 (sodium/calcium exchanger, NCX)	Mediates Ca2+ flow across sarcolemmal membrane	SLC8a1a	5	0	All	-
		SLC8a1b	3	0	All	-
		SLC8a2a	1	0	All	-
		SLC8a3	2	0	All	WM > RM
		SLCa4b	2	0	All	-
Uncoupling protein	Uncouple oxidative phosphorylation from ATP production, resulting in heat generation	UCP2	3	3	-	-
		UCP3	2	1	WM, RM, Ve	-
Sarcolipin	Uncouples SERCA1, resulting in futile calcium cycling and heat generation	SLN (reference from Lates calcarifer)	1	1	Only analysed in WM, RM	RM > WM

## Sheet: Table S2
Table S2 All Gene Ontology (GO) terms and KEGG pathways enriched in each pairwise analysis
.	GO cellular component	GO biological process	GO molecular function	KEGG pathway
Red muscle versus white muscle
Enriched in red muscle	Integral component of plasma membrane (p=0.005)	Acetyl-CoA biosynthetic process (p=0.005)	4 iron, 4 sulphur cluster binding (p=0.001)	Adherens junction (FDR=0.006)
	Membrane (p=0.0007)	Acyl-CoA metabolic process (p=0.003)	Acid-thiol ligase activity (p=0.0002)	Adrenergic signalling in cardiomyocytes (FDR<0.00001)
	Mitochondrial matrix (p=0.0007)	Adrenal gland development (p=0.002)	Actin binding (p=0.007)	Aflatoxin biosynthesis (FDR=0.0006)
	Mitochondrial membrane (p=0.008)	Angioblast cell migration (p=0.0002)	Actin filament binding (p=0.0002)	Alanine, aspartate and glutamate metabolism (FDR=0.006)
	Myosin complex (p=0.004)	Angiogenesis (p=0.003)	Adenylate cyclase activity (p=0.0004)	Aldosterone synthesis and secretion (FDR=0.004)
	Proton-transporting ATP synthase complex, coupling factor f(o) (p=0.001)	Anion transmembrane transport (p<0.00001)	Calcium-transporting ATPase activity (p=0.001)	Apelin signalling pathway (FDR=0.0006)
	Striated muscle thin filament (p=0.0006)	ATP hydrolysis coupled cation transmembrane transport (p<0.00001)	CoA-ligase activity (p=0.0002)	Arginine biosynthesis (FDR=0.00003)
	Vacuolar part (p=0.001)	ATP synthesis coupled electron transport (p=0.005)	Cofactor binding (p=0.003)	Axon guidance (FDR=0.0008)
	Voltage-gated potassium channel complex (p=0.005)	ATP synthesis coupled proton transport (p<0.00001)	Cytochrome-c oxidase activity (p=0.0002)	cAMP signalling pathway (FDR=0.0008)
		Biosynthetic process (p=0.008)	Growth factor activity (p=0.002)	Carbon fixation in photosynthetic organisms (FDR=0.001)
		cAMP biosynthetic process (p=0.005)	Growth factor binding (p=0.0003)	Carbon fixation pathways in prokaryotes (FDR=0.0001)
		Cardiac atrium development (p<0.00001)	Inorganic anion exchanger activity (p=0.005)	Cardiac muscle contraction (FDR<0.00001)
		Cardiac chamber morphogenesis (p=0.009)	Inward rectifier potassium channel activity (p=0.003)	cGMP - PKG signalling pathway (FDR=0.0006)
		Cardiac conduction (p=0.006)	Isocitrate dehydrogenase activity (p=0.0005)	Cholinergic synapse (FDR=0.0003)
		Cardiac muscle cell proliferation (p=0.007)	Lipid binding (p=0.008)	Circadian entrainment (FDR=0.006)
		Cardiac muscle contraction (p=0.008)	Motor activity (p=0.006)	Citrate cycle (TCA cycle) (FDR<0.00001)
		Cardiac muscle tissue development (p=0.002)	NAD binding (p=0.004)	Fatty acid biosynthesis (FDR=0.00002)
		Cardiac ventricle development (p=0.0006)	Neurotransmitter:sodium symporter activity (p=0.005)	Fatty acid degradation (FDR<0.00001)
		Cell-cell adhesion (p=0.0006)	Organic acid:sodium symporter activity (p=0.001)	Focal adhesion (FDR=0.003)
		Clustering of voltage-gated sodium channels (p=0.0003)	Organic anion transmembrane transporter activity (p=0.0005)	GABAergic synapse (FDR=0.007)
		Dorsal aorta development (p=0.001)	Oxidoreductase activity (p=0.004)	Gastric acid secretion (FDR=0.004)
		Electron transport chain (p=0.00009)	Oxidoreductase activity, acting on a sulphur group of donors (p=0.01)	Glutamatergic synapse (FDR=0.005)
		Embryonic heart tube development (p=0.008)	Oxidoreductase activity, acting on the aldehyde or oxo group of donors, disulphide as acceptor (p=0.0003)	Glycine, serine and threonine metabolism (FDR=0.0005)
		Endothelial cell migration (p=0.002)	Phosphorylase activity (p=0.004)	HIF-1 signalling pathway (FDR=0.004)
		Fatty acid beta-oxidation (p=0.0004)	Phosphotransferase activity, for other substituted phosphate groups (p=0.005)	Insulin secretion (FDR=0.002)
		Forebrain development (p=0.005)	Ras guanyl-nucleotide exchange factor activity (p=0.004)	Isoquinoline alkaloid biosynthesis (FDR=0.0006)
		Glycerolipid biosynthetic process (p=0.005)	Receptor activity (p=0.0004)	MAPK signalling pathway (FDR=0.0004)
		Inorganic anion transmembrane transport (p=0.001)	Ribonucleotide binding (p=0.007)	Ovarian Steroidogenesis (FDR=0.001)
		Inositol phosphate biosynthetic process (p=0.001)	S-acyltransferase activity (p=0.002)	Oxidative phosphorylation (FDR<0.00001)
		Metabolic process (p=0.002)	Sulphur compound transmembrane transporter activity (p=0.0001)	Peroxisome (FDR=0.0006)
		Mitochondrial ATP synthesis coupled electron transport (p<0.00001)	Transaminase activity (p=0.007)	Phenylalanine metabolism (FDR=0.002)
		Mitochondrial fission (p=0.003)	Transcription cofactor activity (p=0.009)	Phenylalanine, tyrosine and tryptophan biosynthesis (FDR=0.0002)
		Mitochondrial transport (p=0.006)	Transmembrane transporter activity (p=0.006)	Phospholipase D signalling pathway (FDR=0.00001)
		Mitochondrion organisation (p=0.00006)	Triglyceride lipase activity (p=0.006)	Porphyrin and chlorophyll metabolism (FDR=0.0003)
		Muscle cell development (p=0.009)	Voltage-gated potassium channel activity (p=0.007)	PPAR signalling pathway (FDR=0.002)
		Muscle contraction (p=0.0004)		Propanoate metabolism (FDR<0.00001)
		Myelination in peripheral nervous system (p=0.001)		Pyruvate metabolism (FDR<0.00001)
		Neuronal stem cell population maintenance (p=0.00002)		Quorum sensing (FDR=0.009)
		Neurotransmitter transport (p=0.007)		Rap1 signalling pathway (FDR<0.00001)
		Notch signalling pathway (p=0.001)		Ras signalling pathway (FDR<0.00001)
		Organic acid transmembrane transport (p=0.0001)		Regulation of lipolysis in adipocyte (FDR=0.002)
		Oxidation-reduction process (p=0.00001)		Retrograde endocannabinoid signalling (FDR<0.00001)
		Peptidyl-tyrosine phosphorylation (p=0.004)		Thermogenesis (FDR<0.00001)
		Peripheral nervous system neuron axonogenesis (p=0.0001)		Tropane, piperidine and pyridine alkaloid biosynthesis (FDR=0.0002)
		Peroxisome fission (p=0.001)		Valine, leucine and isoleucine degradation (FDR=0.00001)
		Phospholipid biosynthetic process (p=0.003)
		Phosphorylation (p=0.002)
		Potassium ion transmembrane transport (p=0.0002)
		Potassium ion transport (p=0.008)
		Ras protein signal transduction (p=0.002)
		Regulation of developmental process (p=0.009)
		Regulation of endocytosis (p=0.001)
		Regulation of heart contraction (p=0.006)
		Regulation of heart rate (p=0.001)
		Regulation of molecular function (p<0.00001)
		Regulation of muscle contraction (p=0.00002)
		Regulation of muscle system process (p=0.001)
		Regulation of rho protein signal transduction (p<0.00001)
		Response to activity (p=0.001)
		Response to xenobiotic stimulus (p=0.005)
		Rhombomere boundary formation (p=0.00001)
		Sprouting angiogenesis (p=0.00004)
		Transforming growth factor beta receptor signalling pathway (p=0.005)
		Tricarboxylic acid cycle (p<0.00001)
		Ubiquinone biosynthetic process (p=0.00001)
		Vascular endothelial growth factor receptor signalling pathway (p=0.00002)
		Vascular endothelial growth factor signalling pathway (p=0.002)
		Vasculogenesis (p=0.00007)
		Ventral spinal cord interneuron differentiation (p=0.00008)
Enriched in white muscle	Endoplasmic reticulum membrane (p=0.0002)	Actin filament depolymerisation (p=0.0007)	6-phosphofructokinase activity (p=0.007)	Adrenergic signalling in cardiomyocytes (FDR=0.0009)
	Endosome membrane (p=0.006)	Actin filament organisation (p=0.00006)	Calmodulin-dependent protein kinase activity (p=0.0002)	Calcium signalling pathway (FDR<0.00001)
	Histone deacetylase complex (p=0.002)	Autophagy (p=0.00005)	Exopeptidase activity (p=0.0006)	Dopaminergic synapse (FDR=0.002)
	Muscle myosin complex (p=0.005)	Barbed-end actin filament capping (p=0.009)	Intramolecular oxidoreductase activity, interconverting aldoses and ketoses (p=0.001)	Glucagon signalling pathway (FDR=0.0007)
	Nuclear chromatin (p=0.008)	Brain development (p=0.007)	Ligand-gated ion channel activity (p=0.006)	Glycolysis / Gluconeogenesis (FDR=0.0003)
	Proteasome core complex, alpha-subunit complex (p=0.0004)	Calcium ion homeostasis (p=0.002)	Magnesium ion binding (p=0.002)	Insulin signalling pathway (FDR=0.0002)
	Serine/threonine protein kinase complex (p=0.0005)	Carbohydrate metabolic process (p=0.003)	Manganese ion binding (p=0.002)	Methane metabolism (FDR=0.001)
	Troponin complex (p=0.0004)	Cellular modified amino acid metabolic process (p=0.0004)	Metalloaminopeptidase activity (p=0.0007)	Oocyte meiosis (FDR=0.001)
	Voltage-gated sodium channel complex (p=0.003)	Cellular protein modification process (p=0.003)	Metallopeptidase activity (p=0.003)	Oxytocin signalling pathway (FDR=0.0002)
		Cellular response to oxidative stress (p=0.0006)	Muscle alpha-actinin binding (p=0.007)	Pentose phosphate pathway (FDR=0.0001)
		Chloride transport (p=0.005)	NADPH:sulphur oxidoreductase activity (p=0.0002)	Proteasome (FDR<0.00001)
		Dephosphorylation (p=0.001)	Oxidoreductase activity, acting on the aldehyde or oxo group of donors, NAD or NADP as acceptor (p=0.006)	Ribosome (FDR<0.00001)
		Establishment of protein localisation to membrane (p=0.009)	Procollagen-proline 4-dioxygenase activity (p=0.006)	Starch and sucrose metabolism (FDR=0.0002)
		Fructose 6-phosphate metabolic process (p=0.00009)	Structural constituent of muscle (p=0.004)
		Gluconeogenesis (p=0.0007)	Structural molecule activity conferring elasticity (p=0.007)
		Glycogen biosynthetic process (p<0.00001)	Transferase activity, transferring amino-acyl groups (p=0.004)
		Glycogen metabolic process (p<0.00001)	Translation initiation factor activity (p=0.005)
		Glycolytic process (p<0.00001)
		Glycolytic process through fructose-6-phosphate (p=0.007)
		Larval locomotory behaviour (p=0.00001)
		Muscle fibre development (p=0.0005)
		Negative regulation of vasculature development (p=0.006)
		Nucleoside triphosphate biosynthetic process (p=0.006)
		Peptide transport (p=0.00002)
		Peptidyl-proline hydroxylation (p=0.006)
		Positive regulation of cellular protein metabolic process (p=0.004)
		Positive regulation of proteasomal protein catabolic process (p=0.009)
		Positive regulation of transcription via serum response element binding (p=0.0004)
		Proteasome-mediated ubiquitin-dependent protein catabolic process (p=0.004)
		Protein dephosphorylation (p=0.00001)
		Protein ubiquitination (p=0.0009)
		Purine ribonucleoside metabolic process (p=0.001)
		Release of sequestered calcium ion into cytosol (p<0.00001)
		S-adenosylmethionine metabolic process (p=0.006)
		Sarcomere organisation (p=0.00005)
		Sensory perception of sound (p=0.0002)
		Serine family amino acid metabolic process (p=0.009)
		Skeletal muscle contraction (p<0.00001)
		Skeletal muscle fibre development (p=0.00003)
		Striated muscle contraction (p=0.009)
		Striated muscle myosin thick filament assembly (p=0.006)
		Thigmotaxis (p=0.0007)
		Translation (p<0.00001)
		Translational initiation (p=0.00008)
		Ubiquitin-dependent protein catabolic process (p=0.00001)
		Vesicle-mediated transport (p=0.007)
Deep red versus superficial red muscle
Enriched in deep red		Phospholipid biosynthetic process (p=0.0002)		Peroxisome (FDR=0.0009)
		Potassium ion transmembrane transport (p=0.0008)
		Regulation of ion transmembrane transport (p=0.006)
Enriched in superficial red	Cell-cell adherens junction (p=0.006)	Actin filament bundle assembly (p=0.001)	Actin binding (p=0.001)	Arachidonic acid metabolism (FDR=0.003)
	Desmosome (p=0.004)	Angiogenesis (p=0.009)	Anion:cation symporter activity (p=0.003)	Axon guidance (FDR=0.003)
	Focal adhesion (p=0.0002)	Anterior/posterior axon guidance (p=0.006)	Calcium-dependent phospholipid binding (p=0.005)	Calcium signalling pathway (FDR=0.004)
	Keratin filament (p=0.0008)	Camera-type eye morphogenesis (p=0.008)	Calcium-release channel activity (p=0.0001)	cGMP - PKG signalling pathway (FDR=0.005)
		Cell migration involved in heart formation (p=0.008)	Collagen binding (p=0.0004)	Complement and coagulation cascades (FDR=0.00001)
		Cell migration involved in sprouting angiogenesis (p=0.002)	Enzyme inhibitor activity (p=0.007)	Cytokine-cytokine receptor interaction (FDR=0.00002)
		Cell migration to the midline involved in heart development (p=0.0002)	Fibroblast growth factor receptor binding (p=0.009)	ECM-receptor interaction (FDR<0.00001)
		Cell-cell adhesion (p=0.0004)	Growth factor activity (p=0.009)	Fc gamma R-mediated phagocytosis (FDR=0.002)
		Cellular iron ion homeostasis (p=0.008)	Inositol 1,4,5 trisphosphate binding (p=0.001)	Focal adhesion (FDR<0.00001)
		Central nervous system projection neuron axonogenesis (p=0.0009)	Interleukin-1 receptor activity (p=0.009)	Hematopoietic cell lineage (FDR<0.00001)
		Dendrite morphogenesis (p=0.001)	Organic anion transmembrane transporter activity (p=0.005)	Intestinal immune network for IgA production (FDR<0.00001)
		Embryonic hemopoiesis (p=0.0006)	Oxidoreductase activity, acting on paired donors, with incorporation or reduction of molecular oxygen (p=0.005)	Leukocyte transendothelial migration (FDR=0.00003)
		Embryonic pattern specification (p=0.002)	Protein tyrosine kinase activity (p=0.007)	Long-term depression (FDR=0.006)
		Embryonic viscerocranium morphogenesis (p=0.006)	Serine-type endopeptidase inhibitor activity (p=0.001)	Oxytocin signalling pathway (FDR=0.0008)
		Endocardial progenitor cell migration to the midline involved in heart field formation (p=0.006)	Structural molecule activity (p=0.0007)	Phagosome (FDR<0.00001)
		Endothelial cell differentiation (p=0.001)		PI3K-Akt signalling pathway (FDR<0.00001)
		Extracellular matrix assembly (p=0.005)		Platelet activation (FDR<0.00001)
		Extracellular matrix organisation (p=0.0001)		Protein digestion and absorption (FDR<0.00001)
		Heart formation (p=0.004)		Regulation of actin cytoskeleton (FDR<0.00001)
		Haemoglobin biosynthetic process (p=0.001)		Relaxin signalling pathway (FDR<0.00001)
		Hyaluronan metabolic process (p=0.004)		Renin secretion (FDR=0.002)
		Immune response (p=0.001)		Serotonergic synapse (FDR=0.006)
		Inflammatory response (p=0.003)		TGF-beta signalling pathway (FDR=0.00006)
		Inositol phosphate-mediated signalling (p=0.0004)		Tight junction (FDR=0.002)
		L-amino acid transport (p=0.006)		TNF signalling pathway (FDR=0.004)
		Liver development (p=0.004)		Vascular smooth muscle contraction (FDR=0.00006)
		Lymph vessel development (p=0.0006)
		Lymphangiogenesis (p=0.001)
		Mesoderm formation (p=0.004)
		Morphogenesis of a polarised epithelium (p=0.008)
		Muscle attachment (p=0.008)
		Muscle contraction (p=0.0005)
		Negative regulation of cell death (p=0.002)
		Negative regulation of endopeptidase activity (p=0.0004)
		Negative regulation of growth (p=0.006)
		Negative regulation of neurogenesis (p=0.002)
		Negative regulation of neuron projection development (p=0.006)
		Organic acid transmembrane transport (p=0.004)
		Organic anion transport (p=0.009)
		Pattern specification process (p=0.008)
		Platelet activation (p=0.008)
		Positive regulation of bmp signalling pathway (p=0.0001)
		Protein complex assembly (p=0.006)
		Protein processing (p=0.009)
		Regulation of cell proliferation (p=0.007)
		Regulation of cytoskeleton organisation (p=0.002)
		Regulation of inflammatory response (p=0.009)
		Regulation of muscle cell differentiation (p=0.0002)
		Regulation of neuron differentiation (p=0.01)
		Retinal ganglion cell axon guidance (p=0.006)
		Signal complex assembly (p=0.002)
Deep white versus superficial white muscle
Enriched in deep white	Chloride channel complex (p=0.0007)	Chloride transmembrane transport (p=0.006)	3',5'-cyclic-nucleotide phosphodiesterase activity (p=0.009)
		Negative regulation of cell proliferation (p=0.005)	Chloride channel activity (p=0.006)
		Positive regulation of transcription via serum response element binding (p=0.0006)	NADPH:sulphur oxidoreductase activity (p=0.0004)
		Protein peptidyl-prolyl isomerisation (p=0.007)	Peptidyl-prolyl cis-trans isomerase activity (p=0.008)
Enriched in superficial white	Anchored component of membrane (p=0.008)	Angiogenesis (p=0.006)	Actin filament binding (p=0.0006)	Chemokine signalling pathway (FDR=0.0006)
	Extracellular matrix (p=0.004)	Cardiac muscle tissue development (p=0.002)	Anion:cation symporter activity (p=0.003)	Complement and coagulation cascades (FDR<0.00001)
	Extracellular space (p=0.002)	Cell adhesion (p=0.001)	Calcium-dependent phospholipid binding (p=0.0003)	ECM-receptor interaction (FDR<0.00001)
	Intermediate filament (p=0.0003)	Cell chemotaxis (p=0.0004)	Calcium-release channel activity (p=0.008)	Estrogen signalling pathway (FDR=0.002)
	Oxidoreductase complex (p=0.002)	Enteric nervous system development (p=0.009)	Growth factor binding (p=0.006)	Focal adhesion (FDR<0.00001)
		Fin regeneration (p=0.007)	Neurotransmitter:sodium symporter activity (p=0.0005)	Leukocyte transendothelial migration (FDR=0.0004)
		Inflammatory response (p=0.01)	Organic acid:sodium symporter activity (p=0.001)	Oxytocin signalling pathway (FDR=0.003)
		Ion transport (p=0.004)	Organic anion transmembrane transporter activity (p=0.005)	Platelet activation (FDR<0.00001)
		Muscle cell development (p=0.003)	Sulphur compound transmembrane transporter activity (p=0.007)	Protein digestion and absorption (FDR=0.0002)
		Neurotransmitter transport (p=0.003)	Vascular endothelial growth factor-activated receptor activity (p=0.002)	Regulation of actin cytoskeleton (FDR=0.0003)
		Regulation of blood pressure (p=0.007)		Relaxin signalling pathway (FDR=0.0004)
		Regulation of coagulation (p=0.0007)		Tight junction (FDR=0.002)
		Regulation of cytoskeleton organisation (p=0.006)		Vascular smooth muscle contraction (FDR=0.00008)
		Regulation of ion transport (p=0.003)
		Regulation of ossification (p=0.005)
		Vascular endothelial growth factor signalling pathway (p=0.01)
Atrium versus ventricle
Enriched in atrium	Extracellular space (p=0.0003)	Adenylate cyclase-modulating g-protein coupled receptor signalling pathway (p=0.001)	6-phosphofructokinase activity (p=0.001)	Galactose metabolism (FDR=0.00004)
	Membrane (p=0.004)	Angiogenesis (p=0.007)	ATPase activity, coupled to transmembrane movement of substances (p=0.002)
		Atrioventricular valve morphogenesis (p=0.008)	Calcium ion binding (p=0.0006)
		Blood coagulation (p=0.001)	Calcium-transporting ATPase activity (p=0.001)
		Blood vessel endothelial cell differentiation (p=0.003)	Carbohydrate binding (p=0.008)
		Bone mineralisation (p=0.008)	Extracellular matrix binding (p=0.0002)
		Bone morphogenesis (p=0.003)	G-protein beta/gamma-subunit complex binding (p=0.0003)
		Calcium ion transmembrane transport (p=0.002)	Hexosaminidase activity (p=0.0002)
		Cardiac atrium development (p=0.005)	Hormone activity (p=0.008)
		Cardiac muscle cell differentiation (p=0.0004)	Hyaluronic acid binding (p=0.0002)
		Cardiac muscle tissue morphogenesis (p=0.0009)	Inositol 1,4,5 trisphosphate binding (p=0.006)
		Cell adhesion (p=0.0009)	Ion channel activity (p=0.005)
		Cell migration involved in heart formation (p=0.0001)	Thrombin-activated receptor activity (p=0.004)
		Cell migration to the midline involved in heart development (p=0.002)	Transmembrane signalling receptor activity (p=0.0005)
		Cellular macromolecule metabolic process (p=0.005)	Vascular endothelial growth factor-activated receptor activity (p=0.01)
		Endocytosis (p=0.007)
		Fructose 6-phosphate metabolic process (p=0.004)
		Glomerular visceral epithelial cell differentiation (p=0.01)
		Glycolytic process through fructose-6-phosphate (p=0.001)
		Inner ear receptor cell development (p=0.008)
		Lymphangiogenesis (p<0.00001)
		Macromolecule catabolic process (p=0.0001)
		Muscle attachment (p=0.005)
		Negative regulation of angiogenesis (p<0.00001)
		Negative regulation of canonical wnt signalling pathway (p=0.00002)
		Negative regulation of endopeptidase activity (p=0.006)
		Notch signalling pathway (p=0.01)
		Positive regulation of cellular component biogenesis (p=0.005)
		Positive regulation of vasculature development (p=0.0004)
		Potassium ion transmembrane transport (p=0.0004)
		Potassium ion transport (p=0.0002)
		Receptor-mediated endocytosis (p=0.007)
		Regulation of anatomical structure morphogenesis (p=0.006)
		Regulation of calcium ion transmembrane transporter activity (p=0.006)
		Regulation of cardiocyte differentiation (p=0.0002)
		Regulation of developmental process (p=0.002)
		Regulation of hemopoiesis (p=0.01)
		Regulation of macromolecule metabolic process (p=0.003)
		Regulation of receptor activity (p=0.005)
		Regulation of sprouting angiogenesis (p=0.0006)
		Regulation of striated muscle cell differentiation (p=0.001)
		Regulation of striated muscle tissue development (p=0.0008)
		Regulation of vascular endothelial growth factor signalling pathway (p=0.003)
		Signal transduction (p=0.001)
		Sprouting angiogenesis (p=0.004)
		Striated muscle tissue development (p=0.001)
		Thrombin-activated receptor signalling pathway (p=0.005)
		Vascular endothelial growth factor signalling pathway (p=0.001)
Enriched in ventricle	ATPase dependent transmembrane transport complex (p=0.009)	Alpha-amino acid catabolic process (p=0.003)	Acid-thiol ligase activity (p=0.001)	Adrenergic signalling in cardiomyocytes (FDR<0.00001)
	Cell (p=0.003)	Angioblast cell migration (p=0.002)	Actin filament binding (p=0.005)	Alanine, aspartate and glutamate metabolism (FDR=0.0009)
	Cytoplasmic dynein complex (p=0.009)	Arginine metabolic process (p=0.001)	Antioxidant activity (p=0.004)	Benzoate degradation (FDR=0.002)
	Extracellular space (p=0.002)	ATP synthesis coupled proton transport (p=0.002)	Biotin carboxylase activity (p=0.002)	Biofilm formation - Escherichia coli (FDR=0.002)
	Inner mitochondrial membrane protein complex (p=0.003)	Branching involved in blood vessel morphogenesis (p=0.007)	Catalytic activity (p=0.001)	Butanoate metabolism (FDR=0.002)
	Intermediate filament (p=0.007)	Carbohydrate metabolic process (p=0.006)	CoA-ligase activity (p=0.001)	Cardiac muscle contraction (FDR<0.00001)
	Macromolecular complex (p=0.003)	Carboxylic acid transmembrane transport (p=0.002)	Cofactor binding (p=0.005)	Citrate cycle (TCA cycle) (FDR<0.00001)
	Mitochondrial membrane (p=0.008)	Cardiac atrium development (p=0.0007)	Electron transfer activity (p=0.0004)	Fatty acid degradation (FDR<0.00001)
	Mitochondrial respiratory chain (p=0.006)	Cardiac chamber morphogenesis (p=0.004)	Growth factor activity (p=0.003)	Fatty acid elongation (FDR=0.00009)
	Respiratory chain complex (p=0.0004)	Cell growth (p=0.004)	Heparin binding (p=0.002)	Glucagon signalling pathway (FDR=0.004)
	Sarcolemma (p=0.005)	Cellular oxidant detoxification (p=0.005)	Magnesium ion binding (p=0.004)	Glycine, serine and threonine metabolism (FDR<0.00001)
	Troponin complex (p=0.0003)	Cellular response to oxidative stress (p=0.0001)	Malate dehydrogenase activity (p=0.002)	Glycolysis / Gluconeogenesis (FDR=0.004)
	Voltage-gated sodium channel complex (p=0.0004)	Endocardial progenitor cell migration to the midline involved in heart field formation (p=0.007)	Oxidoreductase activity (p=0.002)	Glyoxylate and dicarboxylate metabolism (FDR=0.00006)
		Fatty acid beta-oxidation (p=0.0002)	Oxidoreductase activity, acting on the aldehyde or oxo group of donors, NAD or NADP as acceptor (p=0.0001)	Oxidative phosphorylation (FDR<0.00001)
		Glycolytic process (p=0.007)	Phosphotransferase activity, for other substituted phosphate groups (p=0.001)	Peroxisome (FDR=0.002)
		Heterocycle catabolic process (p=0.007)	Protein dimerisation activity (p=0.001)	PPAR signalling pathway (FDR=0.0003)
		Malate metabolic process (p=0.0005)	Protein phosphatase 1 binding (p=0.006)	Propanoate metabolism (FDR<0.00001)
		Mitochondrial transport (p=0.0002)	Protein phosphatase inhibitor activity (p=0.01)	Proximal tubule bicarbonate reclamation (FDR=0.0002)
		Monocarboxylic acid transport (p=0.008)	Protein-glutamine gamma-glutamyltransferase activity (p=0.005)	Pyruvate metabolism (FDR<0.00001)
		Muscle organ morphogenesis (p=0.005)	Proton-transporting ATP synthase activity, rotational mechanism (p=0.0001)	Retrograde endocannabinoid signalling (FDR=0.0004)
		Myeloid cell homeostasis (p=0.005)	RNA polymerase II regulatory region sequence-specific DNA binding (p=0.001)	Thermogenesis (FDR=0.00001)
		Myofibril assembly (p=0.0007)	Ryanodine-sensitive calcium-release channel activity (p=0.005)	Valine, leucine and isoleucine degradation (FDR<0.00001)
		Negative regulation of nucleobase-containing compound metabolic process (p=0.009)	Sulphur compound transmembrane transporter activity (p=0.004)
		Nucleoside triphosphate biosynthetic process (p=0.002)	Transaminase activity (p=0.01)
		Organic acid transmembrane transport (p=0.005)	Transforming growth factor beta receptor binding (p=0.0006)
		Peptide cross-linking (p=0.005)	Voltage-gated sodium channel activity (p=0.002)
		Positive regulation of gene expression (p=0.009)
		Positive regulation of hydrolase activity (p=0.007)
		Positive regulation of nitrogen compound metabolic process (p=0.009)
		Positive regulation of transcription from rna polymerase ii promoter (p=0.003)
		Protein kinase b signalling (p=0.0007)
		Regulation of cellular component organisation (p=0.01)
		Regulation of heart contraction (p=0.0006)
		Regulation of heart rate (p=0.001)
		Regulation of jnk cascade (p=0.003)
		Regulation of nervous system development (p=0.01)
		Regulation of postsynaptic membrane potential (p=0.004)
		Regulation of reactive oxygen species metabolic process (p=0.0005)
		Regulation of signalling (p=0.003)
		Response to glucose (p=0.001)
		Response to metal ion (p=0.01)
		Response to reactive oxygen species (p=0.005)
		Skeletal muscle tissue development (p=0.0003)
		Superoxide metabolic process (p=0.001)
		Ubiquinone biosynthetic process (p=0.003)
		Vasculogenesis (p=0.005)

## Sheet:  Table S3 
Table S3. All genes with KEGG annotations for major metabolic pathway in any of the muscle comparisons, or metabolic pathways or cardiac contraction in the cardiac comparisons. Abbreviations: RM - red muscle, WM - white muscle, SR - superficial red muscle, DR - deep red muscle, SW - superficial white muscle, DW - deep white muscle, At - atrium, Ve - Ventricle.
Upregulated comparison	KEGG pathway	Cluster name	Gene name
RM > WM	Oxidative phosphorylation	Cluster-912.382	NADH dehydrogenase (ubiquinone) 1 alpha subcomplex, 11
RM > WM	Glycolysis / gluconeogenesis	Cluster-912.401	phosphofructokinase, platelet a
RM > WM	Oxidative phosphorylation	Cluster-912.458	NADH dehydrogenase (ubiquinone) Fe-S protein 4, (NADH-coenzyme Q reductase)
RM > WM	Calcium signaling	Cluster-912.660	solute carrier family 25 (mitochondrial carrier; adenine nucleotide translocator), member 5
RM > WM	Cardiac contraction	Cluster-912.860	ATPase Na+/K+ transporting subunit alpha 3
RM > WM	Adregenic signalling in cardiomyocytes	Cluster-912.860	ATPase Na+/K+ transporting subunit alpha 3
RM > WM	Oxidative phosphorylation	Cluster-912.1136	NADH dehydrogenase (ubiquinone) 1 beta subcomplex, 7
RM > WM	TCA-cycle	Cluster-912.1228	isocitrate dehydrogenase 3 (NAD+) gamma
RM > WM	TCA-cycle	Cluster-912.1400	oxoglutarate (alpha-ketoglutarate) dehydrogenase b (lipoamide)
RM > WM	Oxidative phosphorylation	Cluster-912.1422	ATP synthase, H+ transporting, mitochondrial F1 complex, O subunit
RM > WM	TCA-cycle	Cluster-912.1926	succinate-CoA ligase, ADP-forming, beta subunit
RM > WM	Calcium signaling	Cluster-912.2265	voltage dependent anion channel 3
RM > WM	Oxidative phosphorylation	Cluster-912.2658	ATP synthase, H+ transporting, mitochondrial Fo complex, subunit F2
RM > WM	TCA-cycle	Cluster-912.2843	malate dehydrogenase 2, NAD (mitochondrial)
RM > WM	Glycolysis / gluconeogenesis	Cluster-912.2916	phosphofructokinase, liver a
RM > WM	Adregenic signalling in cardiomyocytes	Cluster-912.3000	B-cell CLL/lymphoma 2b
RM > WM	Calcium signaling	Cluster-912.3071	tachykinin receptor 1a
RM > WM	TCA-cycle	Cluster-912.3104	fumarate hydratase
RM > WM	Oxidative phosphorylation	Cluster-912.3155	ATP synthase, H+ transporting, mitochondrial F1 complex, gamma polypeptide 1
RM > WM	Oxidative phosphorylation	Cluster-912.3309	ATP synthase, H+ transporting, mitochondrial F1 complex, gamma polypeptide 1
RM > WM	Oxidative phosphorylation	Cluster-912.3450	cytochrome c oxidase subunit VIb polypeptide 1
RM > WM	Cardiac contraction	Cluster-912.3450	cytochrome c oxidase subunit VIb polypeptide 1
RM > WM	Glycolysis / gluconeogenesis	Cluster-912.3603	glyceraldehyde-3-phosphate dehydrogenase
RM > WM	Glycolysis / gluconeogenesis	Cluster-912.3825	lactate dehydrogenase Ba
RM > WM	Adregenic signalling in cardiomyocytes	Cluster-912.3827	activating transcription factor 4b
RM > WM	Oxidative phosphorylation	Cluster-912.4002	NADH dehydrogenase (ubiquinone) 1 beta subcomplex, 6
RM > WM	Calcium signaling	Cluster-912.4097	mitochondrial calcium uniporter
RM > WM	Oxidative phosphorylation	Cluster-912.4267	ATP synthase, H+ transporting, mitochondrial F1 complex, beta polypeptide
RM > WM	Calcium signaling	Cluster-912.4393	ATPase, Ca++ transporting, plasma membrane 2
RM > WM	Adregenic signalling in cardiomyocytes	Cluster-912.4393	ATPase, Ca++ transporting, plasma membrane 2
RM > WM	Oxidative phosphorylation	Cluster-912.4406	ubiquinol-cytochrome c reductase core protein IIb
RM > WM	Cardiac contraction	Cluster-912.4406	ubiquinol-cytochrome c reductase core protein IIb
RM > WM	Oxidative phosphorylation	Cluster-912.4407	ubiquinol-cytochrome c reductase core protein IIb
RM > WM	Cardiac contraction	Cluster-912.4407	ubiquinol-cytochrome c reductase core protein IIb
RM > WM	Oxidative phosphorylation	Cluster-912.4487	NADH dehydrogenase (ubiquinone) 1 beta subcomplex, 8
RM > WM	TCA-cycle	Cluster-912.4501	fumarate hydratase
RM > WM	Calcium signaling	Cluster-912.4609	inositol-trisphosphate 3-kinase Cb
RM > WM	Calcium signaling	Cluster-912.4745	guanine nucleotide binding protein (G protein), q polypeptide
RM > WM	Adregenic signalling in cardiomyocytes	Cluster-912.4745	guanine nucleotide binding protein (G protein), q polypeptide
RM > WM	Adregenic signalling in cardiomyocytes	Cluster-912.4869	adenylate cyclase 6
RM > WM	Adregenic signalling in cardiomyocytes	Cluster-912.5171	adenylate cyclase 6a
RM > WM	Calcium signaling	Cluster-912.5311	stromal interaction molecule 1a
RM > WM	Calcium signaling	Cluster-912.5314	stromal interaction molecule 1a
RM > WM	Calcium signaling	Cluster-912.5533	adrenoceptor alpha 1Ba
RM > WM	Adregenic signalling in cardiomyocytes	Cluster-912.5533	adrenoceptor alpha 1Ba
RM > WM	Cardiac contraction	Cluster-912.5797	myosin light chain 4
RM > WM	Adregenic signalling in cardiomyocytes	Cluster-912.5797	myosin light chain 4
RM > WM	TCA-cycle	Cluster-912.5950	dihydrolipoamide S-succinyltransferase
RM > WM	TCA-cycle	Cluster-912.5951	dihydrolipoamide S-succinyltransferase
RM > WM	Glycolysis / gluconeogenesis	Cluster-912.5963	acyl-CoA synthetase short-chain family member 2 like
RM > WM	Calcium signaling	Cluster-912.6098	ATPase, Ca++ transporting, ubiquitous
RM > WM	TCA-cycle	Cluster-912.6101	isocitrate dehydrogenase 3 (NAD+) beta
RM > WM	Cardiac contraction	Cluster-912.6195	Takifugu rubripes tropomyosin2 (tpm2), mRNA.
RM > WM	Adregenic signalling in cardiomyocytes	Cluster-912.6195	Takifugu rubripes tropomyosin2 (tpm2), mRNA.
RM > WM	Oxidative phosphorylation	Cluster-912.6196	ATP synthase, H+ transporting, mitochondrial F1 complex, beta polypeptide
RM > WM	Oxidative phosphorylation	Cluster-912.6197	ATP synthase, H+ transporting, mitochondrial F1 complex, beta polypeptide
RM > WM	Cardiac contraction	Cluster-912.6363	Takifugu rubripes tropomyosin2 (tpm2), mRNA.
RM > WM	Adregenic signalling in cardiomyocytes	Cluster-912.6363	Takifugu rubripes tropomyosin2 (tpm2), mRNA.
RM > WM	Oxidative phosphorylation	Cluster-912.6376	ATP synthase, H+ transporting, mitochondrial F1 complex, alpha subunit 1, cardiac muscle
RM > WM	Calcium signaling	Cluster-912.6530	phospholipase C, epsilon 1
RM > WM	Calcium signaling	Cluster-912.6531	phospholipase C, epsilon 1
RM > WM	Cardiac contraction	Cluster-912.6630	ATPase, Na+/K+ transporting, beta 3a polypeptide
RM > WM	Adregenic signalling in cardiomyocytes	Cluster-912.6630	ATPase, Na+/K+ transporting, beta 3a polypeptide
RM > WM	Glycolysis / gluconeogenesis	Cluster-912.6651	aldehyde dehydrogenase 7 family, member A1
RM > WM	Oxidative phosphorylation	Cluster-912.6782	NADH dehydrogenase (ubiquinone) Fe-S protein 8a
RM > WM	Oxidative phosphorylation	Cluster-912.6883	NADH dehydrogenase (ubiquinone) flavoprotein 1
RM > WM	Adregenic signalling in cardiomyocytes	Cluster-912.6953	Rap guanine nucleotide exchange factor (GEF) 4
RM > WM	Glycolysis / gluconeogenesis	Cluster-912.7063	phosphofructokinase, muscle a
RM > WM	Calcium signaling	Cluster-912.7123	angiotensin II receptor, type 1b
RM > WM	Adregenic signalling in cardiomyocytes	Cluster-912.7123	angiotensin II receptor, type 1b
RM > WM	TCA-cycle	Cluster-912.7284	malate dehydrogenase 1Ab, NAD (soluble)
RM > WM	Oxidative phosphorylation	Cluster-912.7503	ATP synthase, H+ transporting, mitochondrial Fo complex, subunit C1 (subunit 9)
RM > WM	Oxidative phosphorylation	Cluster-912.7631	NADH dehydrogenase (ubiquinone) 1 alpha subcomplex, 9a
RM > WM	Glycolysis / gluconeogenesis	Cluster-912.7854	phosphofructokinase, liver a
RM > WM	Glycolysis / gluconeogenesis	Cluster-912.8037	hexokinase 1
RM > WM	Glycolysis / gluconeogenesis	Cluster-912.8043	hexokinase 1
RM > WM	Glycolysis / gluconeogenesis	Cluster-912.8044	hexokinase 1
RM > WM	Calcium signaling	Cluster-912.8046	tachykinin receptor 2
RM > WM	Cardiac contraction	Cluster-912.8059	myosin light chain 2
RM > WM	Adregenic signalling in cardiomyocytes	Cluster-912.8059	myosin light chain 2
RM > WM	Calcium signaling	Cluster-912.8089	ATPase, Ca++ transporting, cardiac muscle, slow twitch 2a
RM > WM	Calcium signaling	Cluster-912.8093	ATPase, Ca++ transporting, cardiac muscle, slow twitch 2a
RM > WM	Glycolysis / gluconeogenesis	Cluster-912.8190	aldehyde dehydrogenase 9 family, member A1a, tandem duplicate 1
RM > WM	Adregenic signalling in cardiomyocytes	Cluster-912.8466	angiotensin II receptor, type 2
RM > WM	TCA-cycle	Cluster-912.8597	aconitase 2, mitochondrial
RM > WM	Oxidative phosphorylation	Cluster-912.8878	ATP synthase, H+ transporting, mitochondrial F1 complex, alpha subunit 1, cardiac muscle
RM > WM	Cardiac contraction	Cluster-912.8955	tropomyosin 3
RM > WM	Adregenic signalling in cardiomyocytes	Cluster-912.8955	tropomyosin 3
RM > WM	Cardiac contraction	Cluster-912.8960	tropomyosin 3
RM > WM	Adregenic signalling in cardiomyocytes	Cluster-912.8960	tropomyosin 3
RM > WM	Cardiac contraction	Cluster-912.9180	calcium channel, voltage-dependent, beta 2a
RM > WM	Adregenic signalling in cardiomyocytes	Cluster-912.9180	calcium channel, voltage-dependent, beta 2a
RM > WM	TCA-cycle	Cluster-912.9200	isocitrate dehydrogenase 1 (NADP+), soluble
RM > WM	Adregenic signalling in cardiomyocytes	Cluster-912.9213	Rap guanine nucleotide exchange factor (GEF) 4
RM > WM	Oxidative phosphorylation	Cluster-912.9278	NADH dehydrogenase 5, mitochondrial
RM > WM	Adregenic signalling in cardiomyocytes	Cluster-912.9300	ENSORLG00000000957.1
RM > WM	Cardiac contraction	Cluster-912.9321	myosin heavy chain 7B
RM > WM	Adregenic signalling in cardiomyocytes	Cluster-912.9321	myosin heavy chain 7B
RM > WM	Cardiac contraction	Cluster-912.9327	myosin heavy chain 7B
RM > WM	Adregenic signalling in cardiomyocytes	Cluster-912.9327	myosin heavy chain 7B
RM > WM	Glycolysis / gluconeogenesis	Cluster-912.9336	pleckstrin homology domain containing, family A member 7a
RM > WM	TCA-cycle	Cluster-912.9336	pleckstrin homology domain containing, family A member 7a
RM > WM	Oxidative phosphorylation	Cluster-912.9363	succinate dehydrogenase complex iron sulfur subunit B
RM > WM	TCA-cycle	Cluster-912.9363	succinate dehydrogenase complex iron sulfur subunit B
RM > WM	Oxidative phosphorylation	Cluster-912.9371	succinate dehydrogenase complex iron sulfur subunit B
RM > WM	TCA-cycle	Cluster-912.9371	succinate dehydrogenase complex iron sulfur subunit B
RM > WM	TCA-cycle	Cluster-912.9603	aconitase 2
RM > WM	Glycolysis / gluconeogenesis	Cluster-912.9861	pyruvate dehydrogenase (lipoamide) beta
RM > WM	TCA-cycle	Cluster-912.9861	pyruvate dehydrogenase (lipoamide) beta
RM > WM	Calcium signaling	Cluster-912.9900	platelet derived growth factor receptor beta
RM > WM	Calcium signaling	Cluster-912.9907	platelet derived growth factor receptor beta
RM > WM	Oxidative phosphorylation	Cluster-912.10010	NADH dehydrogenase (ubiquinone) Fe-S protein 5
RM > WM	Calcium signaling	Cluster-912.10318	ATPase, Ca++ transporting, cardiac muscle, fast twitch 1
RM > WM	Calcium signaling	Cluster-912.10336	ATPase, Ca++ transporting, ubiquitous
RM > WM	Calcium signaling	Cluster-912.10394	ATPase, Ca++ transporting, cardiac muscle, fast twitch 1
RM > WM	Adregenic signalling in cardiomyocytes	Cluster-912.10435	guanine nucleotide binding protein (G protein), alpha inhibiting activity polypeptide 2a
RM > WM	TCA-cycle	Cluster-912.10808	isocitrate dehydrogenase 3 (NAD+) gamma
RM > WM	Glycolysis / gluconeogenesis	Cluster-912.10858	pyruvate dehydrogenase (lipoamide) alpha 1a
RM > WM	TCA-cycle	Cluster-912.10858	pyruvate dehydrogenase (lipoamide) alpha 1a
RM > WM	Oxidative phosphorylation	Cluster-912.10989	ATP synthase, H+ transporting, mitochondrial F1 complex, alpha subunit 1, cardiac muscle
RM > WM	Oxidative phosphorylation	Cluster-912.11007	ATP synthase, H+ transporting, mitochondrial Fo complex, subunit C1 (subunit 9)
RM > WM	Oxidative phosphorylation	Cluster-912.11142	ATP synthase, H+ transporting, mitochondrial F1 complex, alpha subunit 1, cardiac muscle
RM > WM	Oxidative phosphorylation	Cluster-912.11306	NADH dehydrogenase (ubiquinone) 1 alpha subcomplex, 2
RM > WM	Oxidative phosphorylation	Cluster-912.11532	NADH dehydrogenase (ubiquinone) Fe-S protein 1
RM > WM	Adregenic signalling in cardiomyocytes	Cluster-912.11781	protein phosphatase 2, regulatory subunit B', delta
RM > WM	Adregenic signalling in cardiomyocytes	Cluster-912.11788	adenylate cyclase 6
RM > WM	Calcium signaling	Cluster-912.11845	coagulation factor II (thrombin) receptor
RM > WM	Cardiac contraction	Cluster-912.12260	troponin C type 1b (slow)
RM > WM	Calcium signaling	Cluster-912.12260	troponin C type 1b (slow)
RM > WM	Adregenic signalling in cardiomyocytes	Cluster-912.12260	troponin C type 1b (slow)
RM > WM	Calcium signaling	Cluster-912.12980	mitochondrial calcium uniporter
RM > WM	Adregenic signalling in cardiomyocytes	Cluster-912.13364	ENSONIG00000015515.1
RM > WM	Glycolysis / gluconeogenesis	Cluster-912.13401	acyl-CoA synthetase short-chain family member 2 like
RM > WM	Calcium signaling	Cluster-912.13446	calcium/calmodulin-dependent protein kinase (CaM kinase) II delta 2
RM > WM	Adregenic signalling in cardiomyocytes	Cluster-912.13446	calcium/calmodulin-dependent protein kinase (CaM kinase) II delta 2
RM > WM	TCA-cycle	Cluster-912.13456	succinate-CoA ligase, alpha subunit
RM > WM	Calcium signaling	Cluster-912.13461	ENSTRUG00000007602.1
RM > WM	Adregenic signalling in cardiomyocytes	Cluster-912.13461	ENSTRUG00000007602.1
RM > WM	Oxidative phosphorylation	Cluster-912.13663	ubiquinol-cytochrome c reductase core protein IIa
RM > WM	Cardiac contraction	Cluster-912.13663	ubiquinol-cytochrome c reductase core protein IIa
RM > WM	TCA-cycle	Cluster-912.13686	isocitrate dehydrogenase 3 (NAD+) beta
RM > WM	Glycolysis / gluconeogenesis	Cluster-912.13832	pyruvate dehydrogenase (lipoamide) beta
RM > WM	TCA-cycle	Cluster-912.13832	pyruvate dehydrogenase (lipoamide) beta
RM > WM	TCA-cycle	Cluster-912.13934	aconitase 2, mitochondrial
RM > WM	TCA-cycle	Cluster-912.14212	isocitrate dehydrogenase 3 (NAD+) beta
RM > WM	Adregenic signalling in cardiomyocytes	Cluster-912.14373	DnaJ (Hsp40) homolog, subfamily C, member 28
RM > WM	Adregenic signalling in cardiomyocytes	Cluster-912.14398	guanine nucleotide binding protein (G protein), alpha inhibiting activity polypeptide 2a
RM > WM	Calcium signaling	Cluster-912.14753	ryanodine receptor 1a (skeletal)
RM > WM	Cardiac contraction	Cluster-912.14857	ventricular myosin heavy chain
RM > WM	Adregenic signalling in cardiomyocytes	Cluster-912.14857	ventricular myosin heavy chain
RM > WM	Cardiac contraction	Cluster-912.14858	ventricular myosin heavy chain
RM > WM	Adregenic signalling in cardiomyocytes	Cluster-912.14858	ventricular myosin heavy chain
RM > WM	Cardiac contraction	Cluster-912.14859	ventricular myosin heavy chain-like
RM > WM	Adregenic signalling in cardiomyocytes	Cluster-912.14859	ventricular myosin heavy chain-like
RM > WM	Cardiac contraction	Cluster-912.14860	myosin heavy chain 7
RM > WM	Adregenic signalling in cardiomyocytes	Cluster-912.14860	myosin heavy chain 7
RM > WM	Cardiac contraction	Cluster-912.14862	ventricular myosin heavy chain
RM > WM	Adregenic signalling in cardiomyocytes	Cluster-912.14862	ventricular myosin heavy chain
RM > WM	Cardiac contraction	Cluster-912.14863	ventricular myosin heavy chain-like
RM > WM	Adregenic signalling in cardiomyocytes	Cluster-912.14863	ventricular myosin heavy chain-like
RM > WM	Cardiac contraction	Cluster-912.14868	ventricular myosin heavy chain-like
RM > WM	Adregenic signalling in cardiomyocytes	Cluster-912.14868	ventricular myosin heavy chain-like
RM > WM	Cardiac contraction	Cluster-912.14869	ventricular myosin heavy chain
RM > WM	Adregenic signalling in cardiomyocytes	Cluster-912.14869	ventricular myosin heavy chain
RM > WM	Cardiac contraction	Cluster-912.14871	ventricular myosin heavy chain-like
RM > WM	Adregenic signalling in cardiomyocytes	Cluster-912.14871	ventricular myosin heavy chain-like
RM > WM	Cardiac contraction	Cluster-912.14875	myosin heavy chain 7
RM > WM	Adregenic signalling in cardiomyocytes	Cluster-912.14875	myosin heavy chain 7
RM > WM	Adregenic signalling in cardiomyocytes	Cluster-912.14928	phosphoinositide-3-kinase, regulatory subunit 5
RM > WM	Adregenic signalling in cardiomyocytes	Cluster-912.15081	ribosomal protein S6 kinase, polypeptide 5
RM > WM	Oxidative phosphorylation	Cluster-912.15177	cytochrome c oxidase subunit VIa polypeptide 2
RM > WM	Cardiac contraction	Cluster-912.15177	cytochrome c oxidase subunit VIa polypeptide 2
RM > WM	Adregenic signalling in cardiomyocytes	Cluster-912.15366	ribosomal protein S6 kinase, polypeptide 5
RM > WM	Oxidative phosphorylation	Cluster-912.15552	NADH dehydrogenase (ubiquinone) flavoprotein 2
RM > WM	Calcium signaling	Cluster-912.15761	myosin, light chain kinase a
RM > WM	Calcium signaling	Cluster-912.15764	myosin, light chain kinase a
RM > WM	Adregenic signalling in cardiomyocytes	Cluster-912.15970	ENSONIG00000000795.1
RM > WM	Cardiac contraction	Cluster-912.16134	ryanodine receptor 2b (cardiac)
RM > WM	Calcium signaling	Cluster-912.16134	ryanodine receptor 2b (cardiac)
RM > WM	Adregenic signalling in cardiomyocytes	Cluster-912.16134	ryanodine receptor 2b (cardiac)
RM > WM	Oxidative phosphorylation	Cluster-912.16495	ATP synthase, H+ transporting, mitochondrial Fo complex, subunit F2
RM > WM	Glycolysis / gluconeogenesis	Cluster-912.16684	dihydrolipoamide dehydrogenase
RM > WM	TCA-cycle	Cluster-912.16684	dihydrolipoamide dehydrogenase
RM > WM	Cardiac contraction	Cluster-912.16871	myosin, light chain 13
RM > WM	Adregenic signalling in cardiomyocytes	Cluster-912.16871	myosin, light chain 13
RM > WM	Adregenic signalling in cardiomyocytes	Cluster-912.16951	protein phosphatase 2, regulatory subunit B', delta
RM > WM	Glycolysis / gluconeogenesis	Cluster-912.17203	acyl-CoA synthetase short-chain family member 2
RM > WM	Oxidative phosphorylation	Cluster-912.17347	ATP synthase, H+ transporting, mitochondrial Fo complex subunit D
RM > WM	TCA-cycle	Cluster-912.17587	oxoglutarate (alpha-ketoglutarate) dehydrogenase b (lipoamide)
RM > WM	TCA-cycle	Cluster-912.17588	oxoglutarate (alpha-ketoglutarate) dehydrogenase b (lipoamide)
RM > WM	Glycolysis / gluconeogenesis	Cluster-912.17689	dihydrolipoamide S-acetyltransferase (E2 component of pyruvate dehydrogenase complex)
RM > WM	TCA-cycle	Cluster-912.17689	dihydrolipoamide S-acetyltransferase (E2 component of pyruvate dehydrogenase complex)
RM > WM	Glycolysis / gluconeogenesis	Cluster-912.17694	pyruvate dehydrogenase complex, component X
RM > WM	TCA-cycle	Cluster-912.17694	pyruvate dehydrogenase complex, component X
RM > WM	Oxidative phosphorylation	Cluster-912.17924	cytochrome c oxidase subunit Vb 2
RM > WM	Cardiac contraction	Cluster-912.17924	cytochrome c oxidase subunit Vb 2
RM > WM	Glycolysis / gluconeogenesis	Cluster-912.18102	Takifugu rubripes pyruvate kinase (LOC445901), mRNA.
RM > WM	Adregenic signalling in cardiomyocytes	Cluster-912.18108	sodium channel, voltage-gated, type IV, beta a
RM > WM	Adregenic signalling in cardiomyocytes	Cluster-912.18130	adenylate cyclase 6a
RM > WM	Adregenic signalling in cardiomyocytes	Cluster-912.18134	adenylate cyclase 6
RM > WM	Adregenic signalling in cardiomyocytes	Cluster-912.18136	adenylate cyclase 6a
RM > WM	Adregenic signalling in cardiomyocytes	Cluster-912.18142	adenylate cyclase 6a
RM > WM	Oxidative phosphorylation	Cluster-912.18162	NADH dehydrogenase (ubiquinone) 1 beta subcomplex 5
RM > WM	Cardiac contraction	Cluster-912.18377	calcium channel, voltage-dependent, beta 2a
RM > WM	Adregenic signalling in cardiomyocytes	Cluster-912.18377	calcium channel, voltage-dependent, beta 2a
RM > WM	Oxidative phosphorylation	Cluster-912.18617	ATP synthase, H+ transporting, mitochondrial F1 complex, O subunit
RM > WM	Oxidative phosphorylation	Cluster-2215.1	NADH dehydrogenase (ubiquinone) 1 beta subcomplex, 4
RM > WM	Calcium signaling	Cluster-3148.0	cholinergic receptor, muscarinic 3a
RM > WM	Oxidative phosphorylation	Cluster-3789.0	NADH dehydrogenase (ubiquinone) 1 alpha subcomplex, 8
RM > WM	Oxidative phosphorylation	Cluster-3997.0	NADH dehydrogenase (ubiquinone) 1 beta subcomplex, 9
RM > WM	Glycolysis / gluconeogenesis	Cluster-4258.0	triosephosphate isomerase 1a
RM > WM	Oxidative phosphorylation	Cluster-4285.0	cytochrome c-1
RM > WM	Cardiac contraction	Cluster-4285.0	cytochrome c-1
RM > WM	Oxidative phosphorylation	Cluster-4687.1	NADH dehydrogenase (ubiquinone) Fe-S protein 7, (NADH-coenzyme Q reductase)
RM > WM	Calcium signaling	Cluster-4786.0	adrenoceptor beta 2, surface a
RM > WM	Adregenic signalling in cardiomyocytes	Cluster-4786.0	adrenoceptor beta 2, surface a
RM > WM	Oxidative phosphorylation	Cluster-4857.0	ATP synthase, H+ transporting, mitochondrial Fo complex, subunit C3 (subunit 9), genome duplicate a
RM > WM	Calcium signaling	Cluster-4876.0	adenosine A2b receptor
RM > WM	Oxidative phosphorylation	Cluster-5299.0	ATP synthase, H+ transporting, mitochondrial F0 complex, subunit g
RM > WM	Cardiac contraction	Cluster-5356.0	calcium voltage-gated channel auxiliary subunit alpha2delta 3
RM > WM	Adregenic signalling in cardiomyocytes	Cluster-5356.0	calcium voltage-gated channel auxiliary subunit alpha2delta 3
RM > WM	Oxidative phosphorylation	Cluster-5430.0	NADH dehydrogenase (ubiquinone) 1 beta subcomplex, 10
RM > WM	Oxidative phosphorylation	Cluster-5489.0	ubiquinol-cytochrome c reductase hinge protein like
RM > WM	Cardiac contraction	Cluster-5489.0	ubiquinol-cytochrome c reductase hinge protein like
RM > WM	Oxidative phosphorylation	Cluster-5526.0	NADH dehydrogenase (ubiquinone) 1 alpha subcomplex, 12
RM > WM	Oxidative phosphorylation	Cluster-5872.0	ubiquinol-cytochrome c reductase binding protein
RM > WM	Cardiac contraction	Cluster-5872.0	ubiquinol-cytochrome c reductase binding protein
RM > WM	Calcium signaling	Cluster-6303.0	arginine vasopressin receptor 1Ab
RM > WM	Calcium signaling	Cluster-6461.1	ENSONIG00000019477.1
RM > WM	Calcium signaling	Cluster-6461.3	phospholipase C beta 1
RM > WM	Adregenic signalling in cardiomyocytes	Cluster-6461.3	phospholipase C beta 1
RM > WM	Calcium signaling	Cluster-6461.9	phospholipase C beta 1
RM > WM	Adregenic signalling in cardiomyocytes	Cluster-6461.9	phospholipase C beta 1
RM > WM	Oxidative phosphorylation	Cluster-6464.0	ubiquinol-cytochrome c reductase, Rieske iron-sulfur polypeptide 1
RM > WM	Cardiac contraction	Cluster-6464.0	ubiquinol-cytochrome c reductase, Rieske iron-sulfur polypeptide 1
RM > WM	Oxidative phosphorylation	Cluster-6646.0	succinate dehydrogenase complex, subunit A, flavoprotein (Fp)
RM > WM	TCA-cycle	Cluster-6646.0	succinate dehydrogenase complex, subunit A, flavoprotein (Fp)
RM > WM	Oxidative phosphorylation	Cluster-6987.0	NADH dehydrogenase (ubiquinone) 1 alpha subcomplex, 7
RM > WM	Oxidative phosphorylation	Cluster-6988.0	ATP synthase, H+ transporting, mitochondrial Fo complex, subunit B1
RM > WM	Calcium signaling	Cluster-7011.0	peptidylprolyl isomerase Fb
RM > WM	Oxidative phosphorylation	Cluster-7019.0	cytochrome c oxidase subunit 7B2
RM > WM	Cardiac contraction	Cluster-7019.0	cytochrome c oxidase subunit 7B2
RM > WM	Cardiac contraction	Cluster-7629.4	troponin C type 1a (slow)
RM > WM	Calcium signaling	Cluster-7629.4	troponin C type 1a (slow)
RM > WM	Adregenic signalling in cardiomyocytes	Cluster-7629.4	troponin C type 1a (slow)
RM > WM	Oxidative phosphorylation	Cluster-7651.0	NADH dehydrogenase (ubiquinone) Fe-S protein 6
RM > WM	Oxidative phosphorylation	Cluster-7903.0	NADH dehydrogenase (ubiquinone) Fe-S protein 2
RM > WM	Oxidative phosphorylation	Cluster-7903.1	NADH dehydrogenase (ubiquinone) Fe-S protein 2
RM > WM	Cardiac contraction	Cluster-8268.0	ATPase, Na+/K+ transporting, beta 4 polypeptide
RM > WM	Adregenic signalling in cardiomyocytes	Cluster-8268.0	ATPase, Na+/K+ transporting, beta 4 polypeptide
RM > WM	Oxidative phosphorylation	Cluster-8275.2	NADH dehydrogenase (ubiquinone) 1, alpha/beta subcomplex, 1a
RM > WM	Oxidative phosphorylation	Cluster-8367.1	cytochrome c oxidase subunit 5B
RM > WM	Cardiac contraction	Cluster-8367.1	cytochrome c oxidase subunit 5B
RM > WM	Oxidative phosphorylation	Cluster-8420.0	NADH dehydrogenase (ubiquinone) 1, subcomplex unknown, 2
RM > WM	Oxidative phosphorylation	Cluster-9000.0	NADH:ubiquinone oxidoreductase subunit A13
RM > WM	Oxidative phosphorylation	Cluster-9136.1	NADH dehydrogenase (ubiquinone) 1 alpha subcomplex, 5
RM > WM	Oxidative phosphorylation	Cluster-9326.0	NADH dehydrogenase (ubiquinone) 1 beta subcomplex, 11
RM > WM	Oxidative phosphorylation	Cluster-9580.0	ubiquinol-cytochrome c reductase core protein I
RM > WM	Cardiac contraction	Cluster-9580.0	ubiquinol-cytochrome c reductase core protein I
RM > WM	Glycolysis / gluconeogenesis	Cluster-9604.2	phosphoglycerate mutase 1b
RM > WM	Adregenic signalling in cardiomyocytes	Cluster-9609.0	cAMP responsive element binding protein 5b
RM > WM	Adregenic signalling in cardiomyocytes	Cluster-9609.1	cAMP responsive element binding protein 5b
RM > WM	Cardiac contraction	Cluster-9769.0	calcium channel, voltage-dependent, gamma subunit 8b
RM > WM	Adregenic signalling in cardiomyocytes	Cluster-9769.0	calcium channel, voltage-dependent, gamma subunit 8b
RM > WM	Calcium signaling	Cluster-9804.2	inositol-trisphosphate 3-kinase B
Ve > At	Calcium signaling	Cluster-148.2	si:ch73-380n15.2
Ve > At	Glycolysis / gluconeogenesis	Cluster-912.397	aldehyde dehydrogenase 3 family, member B2
Ve > At	Calcium signaling	Cluster-912.660	solute carrier family 25 (mitochondrial carrier; adenine nucleotide translocator), member 5
Ve > At	TCA-cycle	Cluster-912.1228	isocitrate dehydrogenase 3 (NAD+) gamma
Ve > At	Adregenic signalling in cardiomyocytes	Cluster-912.1645	mitogen-activated protein kinase 13
Ve > At	TCA-cycle	Cluster-912.1926	succinate-CoA ligase, ADP-forming, beta subunit
Ve > At	TCA-cycle	Cluster-912.2843	malate dehydrogenase 2, NAD (mitochondrial)
Ve > At	Oxidative phosphorylation	Cluster-912.3155	ATP synthase, H+ transporting, mitochondrial F1 complex, gamma polypeptide 1
Ve > At	Oxidative phosphorylation	Cluster-912.3450	cytochrome c oxidase subunit VIb polypeptide 1
Ve > At	Cardiac contraction	Cluster-912.3450	cytochrome c oxidase subunit VIb polypeptide 1
Ve > At	Cardiac contraction	Cluster-912.3587	calcium channel, voltage-dependent, L type, alpha 1S subunit, b
Ve > At	Calcium signaling	Cluster-912.3587	calcium channel, voltage-dependent, L type, alpha 1S subunit, b
Ve > At	Adregenic signalling in cardiomyocytes	Cluster-912.3587	calcium channel, voltage-dependent, L type, alpha 1S subunit, b
Ve > At	Oxidative phosphorylation	Cluster-912.4267	ATP synthase, H+ transporting, mitochondrial F1 complex, beta polypeptide
Ve > At	Oxidative phosphorylation	Cluster-912.4406	ubiquinol-cytochrome c reductase core protein IIb
Ve > At	Cardiac contraction	Cluster-912.4406	ubiquinol-cytochrome c reductase core protein IIb
Ve > At	Oxidative phosphorylation	Cluster-912.4407	ubiquinol-cytochrome c reductase core protein IIb
Ve > At	Cardiac contraction	Cluster-912.4407	ubiquinol-cytochrome c reductase core protein IIb
Ve > At	Adregenic signalling in cardiomyocytes	Cluster-912.5393	protein phosphatase 1, catalytic subunit, beta isozyme
Ve > At	TCA-cycle	Cluster-912.5950	dihydrolipoamide S-succinyltransferase
Ve > At	TCA-cycle	Cluster-912.5951	dihydrolipoamide S-succinyltransferase
Ve > At	TCA-cycle	Cluster-912.6101	isocitrate dehydrogenase 3 (NAD+) beta
Ve > At	Oxidative phosphorylation	Cluster-912.6196	ATP synthase, H+ transporting, mitochondrial F1 complex, beta polypeptide
Ve > At	Oxidative phosphorylation	Cluster-912.6197	ATP synthase, H+ transporting, mitochondrial F1 complex, beta polypeptide
Ve > At	Oxidative phosphorylation	Cluster-912.6376	ATP synthase, H+ transporting, mitochondrial F1 complex, alpha subunit 1, cardiac muscle
Ve > At	Cardiac contraction	Cluster-912.6630	ATPase, Na+/K+ transporting, beta 3a polypeptide
Ve > At	Adregenic signalling in cardiomyocytes	Cluster-912.6630	ATPase, Na+/K+ transporting, beta 3a polypeptide
Ve > At	Cardiac contraction	Cluster-912.6756	Takifugu rubripes voltage-dependent L-type calcium channel subunit beta-4-like (cacnb4.2), mRNA.
Ve > At	Adregenic signalling in cardiomyocytes	Cluster-912.6756	Takifugu rubripes voltage-dependent L-type calcium channel subunit beta-4-like (cacnb4.2), mRNA.
Ve > At	Oxidative phosphorylation	Cluster-912.6782	NADH dehydrogenase (ubiquinone) Fe-S protein 8a
Ve > At	TCA-cycle	Cluster-912.7284	malate dehydrogenase 1Ab, NAD (soluble)
Ve > At	Oxidative phosphorylation	Cluster-912.7631	NADH dehydrogenase (ubiquinone) 1 alpha subcomplex, 9a
Ve > At	TCA-cycle	Cluster-912.7927	isocitrate dehydrogenase (NADP(+)) 2, mitochondrial
Ve > At	TCA-cycle	Cluster-912.8597	aconitase 2, mitochondrial
Ve > At	Calcium signaling	Cluster-912.8899	phospholipase C, delta 3a
Ve > At	Calcium signaling	Cluster-912.8908	phospholipase C delta 4
Ve > At	Cardiac contraction	Cluster-912.8955	tropomyosin 3
Ve > At	Adregenic signalling in cardiomyocytes	Cluster-912.8955	tropomyosin 3
Ve > At	Cardiac contraction	Cluster-912.8960	tropomyosin 3
Ve > At	Adregenic signalling in cardiomyocytes	Cluster-912.8960	tropomyosin 3
Ve > At	Adregenic signalling in cardiomyocytes	Cluster-912.9213	Rap guanine nucleotide exchange factor (GEF) 4
Ve > At	Cardiac contraction	Cluster-912.9314	ATPase, Na+/K+ transporting, alpha 3b polypeptide
Ve > At	Adregenic signalling in cardiomyocytes	Cluster-912.9314	ATPase, Na+/K+ transporting, alpha 3b polypeptide
Ve > At	Glycolysis / gluconeogenesis	Cluster-912.9336	pleckstrin homology domain containing, family A member 7a
Ve > At	TCA-cycle	Cluster-912.9336	pleckstrin homology domain containing, family A member 7a
Ve > At	Glycolysis / gluconeogenesis	Cluster-912.9861	pyruvate dehydrogenase (lipoamide) beta
Ve > At	TCA-cycle	Cluster-912.9861	pyruvate dehydrogenase (lipoamide) beta
Ve > At	Oxidative phosphorylation	Cluster-912.10010	NADH dehydrogenase (ubiquinone) Fe-S protein 5
Ve > At	Calcium signaling	Cluster-912.10394	ATPase, Ca++ transporting, cardiac muscle, fast twitch 1
Ve > At	Adregenic signalling in cardiomyocytes	Cluster-912.10635	ENSDARG00000087204.1
Ve > At	Adregenic signalling in cardiomyocytes	Cluster-912.10777	guanine nucleotide binding protein (G protein), alpha inhibiting activity polypeptide a
Ve > At	Glycolysis / gluconeogenesis	Cluster-912.10858	pyruvate dehydrogenase (lipoamide) alpha 1a
Ve > At	TCA-cycle	Cluster-912.10858	pyruvate dehydrogenase (lipoamide) alpha 1a
Ve > At	Oxidative phosphorylation	Cluster-912.11142	ATP synthase, H+ transporting, mitochondrial F1 complex, alpha subunit 1, cardiac muscle
Ve > At	Cardiac contraction	Cluster-912.11390	ATPase, Na+/K+ transporting, alpha 2a polypeptide
Ve > At	Adregenic signalling in cardiomyocytes	Cluster-912.11390	ATPase, Na+/K+ transporting, alpha 2a polypeptide
Ve > At	Cardiac contraction	Cluster-912.12260	troponin C type 1b (slow)
Ve > At	Calcium signaling	Cluster-912.12260	troponin C type 1b (slow)
Ve > At	Adregenic signalling in cardiomyocytes	Cluster-912.12260	troponin C type 1b (slow)
Ve > At	Calcium signaling	Cluster-912.13446	calcium/calmodulin-dependent protein kinase (CaM kinase) II delta 2
Ve > At	Adregenic signalling in cardiomyocytes	Cluster-912.13446	calcium/calmodulin-dependent protein kinase (CaM kinase) II delta 2
Ve > At	TCA-cycle	Cluster-912.13456	succinate-CoA ligase, alpha subunit
Ve > At	Calcium signaling	Cluster-912.13465	calcium/calmodulin-dependent protein kinase (CaM kinase) II delta 2
Ve > At	Adregenic signalling in cardiomyocytes	Cluster-912.13465	calcium/calmodulin-dependent protein kinase (CaM kinase) II delta 2
Ve > At	Calcium signaling	Cluster-912.13466	calcium/calmodulin-dependent protein kinase (CaM kinase) II delta 2
Ve > At	Adregenic signalling in cardiomyocytes	Cluster-912.13466	calcium/calmodulin-dependent protein kinase (CaM kinase) II delta 2
Ve > At	Calcium signaling	Cluster-912.13491	calcium/calmodulin-dependent protein kinase (CaM kinase) II beta 1
Ve > At	Adregenic signalling in cardiomyocytes	Cluster-912.13491	calcium/calmodulin-dependent protein kinase (CaM kinase) II beta 1
Ve > At	TCA-cycle	Cluster-912.13686	isocitrate dehydrogenase 3 (NAD+) beta
Ve > At	Glycolysis / gluconeogenesis	Cluster-912.13699	pyruvate kinase, muscle, b
Ve > At	Glycolysis / gluconeogenesis	Cluster-912.13700	pyruvate kinase, muscle, b
Ve > At	Glycolysis / gluconeogenesis	Cluster-912.13759	pyruvate kinase, muscle, b
Ve > At	Glycolysis / gluconeogenesis	Cluster-912.13832	pyruvate dehydrogenase (lipoamide) beta
Ve > At	TCA-cycle	Cluster-912.13832	pyruvate dehydrogenase (lipoamide) beta
Ve > At	TCA-cycle	Cluster-912.14212	isocitrate dehydrogenase 3 (NAD+) beta
Ve > At	Adregenic signalling in cardiomyocytes	Cluster-912.14373	DnaJ (Hsp40) homolog, subfamily C, member 28
Ve > At	Oxidative phosphorylation	Cluster-912.14425	cytochrome c oxidase subunit IV isoform 2
Ve > At	Cardiac contraction	Cluster-912.14425	cytochrome c oxidase subunit IV isoform 2
Ve > At	Calcium signaling	Cluster-912.14729	ryanodine receptor 3
Ve > At	Calcium signaling	Cluster-912.14772	ryanodine receptor 3
Ve > At	Calcium signaling	Cluster-912.14775	ryanodine receptor 1b (skeletal)
Ve > At	Calcium signaling	Cluster-912.14778	ryanodine receptor 1b (skeletal)
Ve > At	Cardiac contraction	Cluster-912.14857	ventricular myosin heavy chain
Ve > At	Adregenic signalling in cardiomyocytes	Cluster-912.14857	ventricular myosin heavy chain
Ve > At	Cardiac contraction	Cluster-912.14858	ventricular myosin heavy chain
Ve > At	Adregenic signalling in cardiomyocytes	Cluster-912.14858	ventricular myosin heavy chain
Ve > At	Cardiac contraction	Cluster-912.14859	ventricular myosin heavy chain-like
Ve > At	Adregenic signalling in cardiomyocytes	Cluster-912.14859	ventricular myosin heavy chain-like
Ve > At	Cardiac contraction	Cluster-912.14860	myosin heavy chain 7
Ve > At	Adregenic signalling in cardiomyocytes	Cluster-912.14860	myosin heavy chain 7
Ve > At	Cardiac contraction	Cluster-912.14862	ventricular myosin heavy chain
Ve > At	Adregenic signalling in cardiomyocytes	Cluster-912.14862	ventricular myosin heavy chain
Ve > At	Cardiac contraction	Cluster-912.14863	ventricular myosin heavy chain-like
Ve > At	Adregenic signalling in cardiomyocytes	Cluster-912.14863	ventricular myosin heavy chain-like
Ve > At	Cardiac contraction	Cluster-912.14868	ventricular myosin heavy chain-like
Ve > At	Adregenic signalling in cardiomyocytes	Cluster-912.14868	ventricular myosin heavy chain-like
Ve > At	Cardiac contraction	Cluster-912.14869	ventricular myosin heavy chain
Ve > At	Adregenic signalling in cardiomyocytes	Cluster-912.14869	ventricular myosin heavy chain
Ve > At	Cardiac contraction	Cluster-912.14871	ventricular myosin heavy chain-like
Ve > At	Adregenic signalling in cardiomyocytes	Cluster-912.14871	ventricular myosin heavy chain-like
Ve > At	Cardiac contraction	Cluster-912.14875	myosin heavy chain 7
Ve > At	Adregenic signalling in cardiomyocytes	Cluster-912.14875	myosin heavy chain 7
Ve > At	Glycolysis / gluconeogenesis	Cluster-912.15451	phosphofructokinase, muscle b
Ve > At	Glycolysis / gluconeogenesis	Cluster-912.15454	phosphofructokinase, muscle b
Ve > At	Oxidative phosphorylation	Cluster-912.16054	succinate dehydrogenase complex, subunit C, integral membrane protein
Ve > At	TCA-cycle	Cluster-912.16054	succinate dehydrogenase complex, subunit C, integral membrane protein
Ve > At	Calcium signaling	Cluster-912.16268	caveolin 3
Ve > At	Glycolysis / gluconeogenesis	Cluster-912.16684	dihydrolipoamide dehydrogenase
Ve > At	TCA-cycle	Cluster-912.16684	dihydrolipoamide dehydrogenase
Ve > At	Glycolysis / gluconeogenesis	Cluster-912.16686	dihydrolipoamide dehydrogenase
Ve > At	TCA-cycle	Cluster-912.16686	dihydrolipoamide dehydrogenase
Ve > At	Cardiac contraction	Cluster-912.16871	myosin, light chain 13
Ve > At	Adregenic signalling in cardiomyocytes	Cluster-912.16871	myosin, light chain 13
Ve > At	Cardiac contraction	Cluster-912.17669	calcium channel, voltage-dependent, L type, alpha 1C subunit
Ve > At	Calcium signaling	Cluster-912.17669	calcium channel, voltage-dependent, L type, alpha 1C subunit
Ve > At	Adregenic signalling in cardiomyocytes	Cluster-912.17669	calcium channel, voltage-dependent, L type, alpha 1C subunit
Ve > At	Oxidative phosphorylation	Cluster-912.17800	succinate dehydrogenase complex, subunit D, integral membrane protein a
Ve > At	TCA-cycle	Cluster-912.17800	succinate dehydrogenase complex, subunit D, integral membrane protein a
Ve > At	TCA-cycle	Cluster-912.17917	isocitrate dehydrogenase (NADP(+)) 2, mitochondrial
Ve > At	Adregenic signalling in cardiomyocytes	Cluster-912.18108	sodium channel, voltage-gated, type IV, beta a
Ve > At	Oxidative phosphorylation	Cluster-912.18162	NADH dehydrogenase (ubiquinone) 1 beta subcomplex 5
Ve > At	TCA-cycle	Cluster-912.18663	succinate-CoA ligase, alpha subunit
Ve > At	Oxidative phosphorylation	Cluster-3997.0	NADH dehydrogenase (ubiquinone) 1 beta subcomplex, 9
Ve > At	Oxidative phosphorylation	Cluster-4006.0	cytochrome c oxidase subunit Vaa
Ve > At	Cardiac contraction	Cluster-4006.0	cytochrome c oxidase subunit Vaa
Ve > At	Oxidative phosphorylation	Cluster-4285.0	cytochrome c-1
Ve > At	Cardiac contraction	Cluster-4285.0	cytochrome c-1
Ve > At	Calcium signaling	Cluster-4449.0	phospholipase C beta 4
Ve > At	Adregenic signalling in cardiomyocytes	Cluster-4449.0	phospholipase C beta 4
Ve > At	Calcium signaling	Cluster-6303.0	arginine vasopressin receptor 1Ab
Ve > At	Oxidative phosphorylation	Cluster-6464.0	ubiquinol-cytochrome c reductase, Rieske iron-sulfur polypeptide 1
Ve > At	Cardiac contraction	Cluster-6464.0	ubiquinol-cytochrome c reductase, Rieske iron-sulfur polypeptide 1
Ve > At	Oxidative phosphorylation	Cluster-6646.0	succinate dehydrogenase complex, subunit A, flavoprotein (Fp)
Ve > At	TCA-cycle	Cluster-6646.0	succinate dehydrogenase complex, subunit A, flavoprotein (Fp)
Ve > At	Oxidative phosphorylation	Cluster-6987.0	NADH dehydrogenase (ubiquinone) 1 alpha subcomplex, 7
Ve > At	Calcium signaling	Cluster-7011.0	peptidylprolyl isomerase Fb
Ve > At	Cardiac contraction	Cluster-7629.4	troponin C type 1a (slow)
Ve > At	Calcium signaling	Cluster-7629.4	troponin C type 1a (slow)
Ve > At	Adregenic signalling in cardiomyocytes	Cluster-7629.4	troponin C type 1a (slow)
Ve > At	Oxidative phosphorylation	Cluster-7903.0	NADH dehydrogenase (ubiquinone) Fe-S protein 2
Ve > At	Oxidative phosphorylation	Cluster-7903.1	NADH dehydrogenase (ubiquinone) Fe-S protein 2
Ve > At	Cardiac contraction	Cluster-8268.0	ATPase, Na+/K+ transporting, beta 4 polypeptide
Ve > At	Adregenic signalling in cardiomyocytes	Cluster-8268.0	ATPase, Na+/K+ transporting, beta 4 polypeptide
Ve > At	Oxidative phosphorylation	Cluster-9000.0	NADH:ubiquinone oxidoreductase subunit A13
Ve > At	Oxidative phosphorylation	Cluster-9136.1	NADH dehydrogenase (ubiquinone) 1 alpha subcomplex, 5
Ve > At	Oxidative phosphorylation	Cluster-9580.0	ubiquinol-cytochrome c reductase core protein I
Ve > At	Cardiac contraction	Cluster-9580.0	ubiquinol-cytochrome c reductase core protein I
Ve > At	Glycolysis / gluconeogenesis	Cluster-9604.0	phosphoglycerate mutase 2 (muscle)
Ve > At	Oxidative phosphorylation	Cluster-9722.1	pyrophosphatase (inorganic) 1b
At > Ve	Calcium signaling	Cluster-912.225	cholinergic receptor, muscarinic 2a
At > Ve	Glycolysis / gluconeogenesis	Cluster-912.395	phosphofructokinase, platelet b
At > Ve	Glycolysis / gluconeogenesis	Cluster-912.401	phosphofructokinase, platelet a
At > Ve	Glycolysis / gluconeogenesis	Cluster-912.404	phosphofructokinase, platelet b
At > Ve	Glycolysis / gluconeogenesis	Cluster-912.405	phosphofructokinase, platelet b
At > Ve	Glycolysis / gluconeogenesis	Cluster-912.407	phosphofructokinase, platelet b
At > Ve	Calcium signaling	Cluster-912.2268	phospholipase C, delta 1b
At > Ve	Calcium signaling	Cluster-912.2269	phospholipase C, delta 1b
At > Ve	Adregenic signalling in cardiomyocytes	Cluster-912.2617	guanine nucleotide binding protein (G protein), alpha inhibiting activity polypeptide 3
At > Ve	Calcium signaling	Cluster-912.4160	ENSONIG00000017631.1
At > Ve	Calcium signaling	Cluster-912.4609	inositol-trisphosphate 3-kinase Cb
At > Ve	Calcium signaling	Cluster-912.5311	stromal interaction molecule 1a
At > Ve	Calcium signaling	Cluster-912.5337	ATPase, Ca++ transporting, plasma membrane 1a
At > Ve	Adregenic signalling in cardiomyocytes	Cluster-912.5337	ATPase, Ca++ transporting, plasma membrane 1a
At > Ve	Calcium signaling	Cluster-912.5473	ATPase, Ca++ transporting, plasma membrane 1a
At > Ve	Adregenic signalling in cardiomyocytes	Cluster-912.5473	ATPase, Ca++ transporting, plasma membrane 1a
At > Ve	Calcium signaling	Cluster-912.5615	ATPase, Ca++ transporting, plasma membrane 1a
At > Ve	Adregenic signalling in cardiomyocytes	Cluster-912.5615	ATPase, Ca++ transporting, plasma membrane 1a
At > Ve	Calcium signaling	Cluster-912.7967	phospholipase C, delta 1a
At > Ve	Calcium signaling	Cluster-912.8031	ENSONIG00000017631.1
At > Ve	Glycolysis / gluconeogenesis	Cluster-912.8043	hexokinase 1
At > Ve	Calcium signaling	Cluster-912.8046	tachykinin receptor 2
At > Ve	Calcium signaling	Cluster-912.8900	epidermal growth factor receptor
At > Ve	Cardiac contraction	Cluster-912.9180	calcium channel, voltage-dependent, beta 2a
At > Ve	Adregenic signalling in cardiomyocytes	Cluster-912.9180	calcium channel, voltage-dependent, beta 2a
At > Ve	TCA-cycle	Cluster-912.10155	aconitase 1, soluble
At > Ve	Calcium signaling	Cluster-912.11355	purinergic receptor P2X, ligand-gated ion channel, 1
At > Ve	Cardiac contraction	Cluster-912.11393	myosin light chain 2
At > Ve	Adregenic signalling in cardiomyocytes	Cluster-912.11393	myosin light chain 2
At > Ve	TCA-cycle	Cluster-912.11671	ATP citrate lyase b
At > Ve	Calcium signaling	Cluster-912.11845	coagulation factor II (thrombin) receptor
At > Ve	Cardiac contraction	Cluster-912.14571	myosin, heavy chain 6, cardiac muscle, alpha
At > Ve	Adregenic signalling in cardiomyocytes	Cluster-912.14571	myosin, heavy chain 6, cardiac muscle, alpha
At > Ve	Calcium signaling	Cluster-912.16256	inositol 1,4,5-trisphosphate receptor, type 1b
At > Ve	Calcium signaling	Cluster-912.16382	ENSPFOG00000016556.2
At > Ve	Calcium signaling	Cluster-912.17857	ATPase, Ca++ transporting, cardiac muscle, slow twitch 2b
At > Ve	Calcium signaling	Cluster-912.17914	ATPase, Ca++ transporting, cardiac muscle, slow twitch 2b
At > Ve	Cardiac contraction	Cluster-912.18377	calcium channel, voltage-dependent, beta 2a
At > Ve	Adregenic signalling in cardiomyocytes	Cluster-912.18377	calcium channel, voltage-dependent, beta 2a
At > Ve	Adregenic signalling in cardiomyocytes	Cluster-4343.0	Rap guanine nucleotide exchange factor 4
At > Ve	Cardiac contraction	Cluster-5356.0	calcium voltage-gated channel auxiliary subunit alpha2delta 3
At > Ve	Adregenic signalling in cardiomyocytes	Cluster-5356.0	calcium voltage-gated channel auxiliary subunit alpha2delta 3
DW > SW	Calcium signaling	Cluster-912.9717	myosin light chain kinase family, member 4b
DW > SW	Adregenic signalling in cardiomyocytes	Cluster-912.18096	sodium channel, voltage-gated, type IV, beta a
DW > SW	Adregenic signalling in cardiomyocytes	Cluster-912.18320	sodium channel, voltage-gated, type IV, beta a
WM > RM	Adregenic signalling in cardiomyocytes	Cluster-912.70	protein phosphatase 1 catalytic subunit gamma
WM > RM	Adregenic signalling in cardiomyocytes	Cluster-912.1002	protein phosphatase 2, regulatory subunit B', epsilon isoform b
WM > RM	Adregenic signalling in cardiomyocytes	Cluster-912.1018	protein phosphatase 2, regulatory subunit B', epsilon isoform b
WM > RM	Adregenic signalling in cardiomyocytes	Cluster-912.1643	mitogen-activated protein kinase 12b
WM > RM	Cardiac contraction	Cluster-912.1700	calcium channel, voltage-dependent, gamma subunit 6a
WM > RM	Adregenic signalling in cardiomyocytes	Cluster-912.1700	calcium channel, voltage-dependent, gamma subunit 6a
WM > RM	Calcium signaling	Cluster-912.3490	phosphorylase kinase, alpha 2 (liver)
WM > RM	Cardiac contraction	Cluster-912.3587	calcium channel, voltage-dependent, L type, alpha 1S subunit, b
WM > RM	Calcium signaling	Cluster-912.3587	calcium channel, voltage-dependent, L type, alpha 1S subunit, b
WM > RM	Adregenic signalling in cardiomyocytes	Cluster-912.3587	calcium channel, voltage-dependent, L type, alpha 1S subunit, b
WM > RM	Adregenic signalling in cardiomyocytes	Cluster-912.3637	protein phosphatase 1, catalytic subunit, alpha isozyme b
WM > RM	Glycolysis / gluconeogenesis	Cluster-912.4104	2,3-bisphosphoglycerate mutase
WM > RM	Cardiac contraction	Cluster-912.5224	calcium channel, voltage-dependent, beta 1 subunit
WM > RM	Adregenic signalling in cardiomyocytes	Cluster-912.5224	calcium channel, voltage-dependent, beta 1 subunit
WM > RM	Cardiac contraction	Cluster-912.5225	calcium channel, voltage-dependent, beta 1 subunit
WM > RM	Adregenic signalling in cardiomyocytes	Cluster-912.5225	calcium channel, voltage-dependent, beta 1 subunit
WM > RM	Calcium signaling	Cluster-912.5337	ATPase, Ca++ transporting, plasma membrane 1a
WM > RM	Adregenic signalling in cardiomyocytes	Cluster-912.5337	ATPase, Ca++ transporting, plasma membrane 1a
WM > RM	Adregenic signalling in cardiomyocytes	Cluster-912.5393	protein phosphatase 1, catalytic subunit, beta isozyme
WM > RM	Calcium signaling	Cluster-912.5473	ATPase, Ca++ transporting, plasma membrane 1a
WM > RM	Adregenic signalling in cardiomyocytes	Cluster-912.5473	ATPase, Ca++ transporting, plasma membrane 1a
WM > RM	Calcium signaling	Cluster-912.5479	ENSLOCG00000016313.1
WM > RM	Adregenic signalling in cardiomyocytes	Cluster-912.5479	ENSLOCG00000016313.1
WM > RM	Calcium signaling	Cluster-912.5615	ATPase, Ca++ transporting, plasma membrane 1a
WM > RM	Adregenic signalling in cardiomyocytes	Cluster-912.5615	ATPase, Ca++ transporting, plasma membrane 1a
WM > RM	Glycolysis / gluconeogenesis	Cluster-912.5659	fructose-1,6-bisphosphatase 1a
WM > RM	Glycolysis / gluconeogenesis	Cluster-912.5661	fructose-1,6-bisphosphatase 2
WM > RM	Adregenic signalling in cardiomyocytes	Cluster-912.5704	protein phosphatase 1, catalytic subunit, beta isozyme
WM > RM	Calcium signaling	Cluster-912.6878	protein phosphatase 3 catalytic subunit alpha
WM > RM	Calcium signaling	Cluster-912.6879	protein phosphatase 3, catalytic subunit, gamma isozyme, a
WM > RM	Calcium signaling	Cluster-912.6881	protein phosphatase 3 catalytic subunit alpha
WM > RM	Calcium signaling	Cluster-912.6882	protein phosphatase 3 catalytic subunit alpha
WM > RM	Calcium signaling	Cluster-912.7412	ORAI calcium release-activated calcium modulator 1a
WM > RM	Calcium signaling	Cluster-912.7744	phosphorylase kinase, gamma 1b (muscle)
WM > RM	Adregenic signalling in cardiomyocytes	Cluster-912.7893	protein phosphatase 2, regulatory subunit B'', beta
WM > RM	Oxidative phosphorylation	Cluster-912.7912	ATP synthase, H+ transporting, mitochondrial Fo complex, subunit d
WM > RM	Calcium signaling	Cluster-912.7913	calmodulin 3a (phosphorylase kinase, delta)
WM > RM	Adregenic signalling in cardiomyocytes	Cluster-912.7913	calmodulin 3a (phosphorylase kinase, delta)
WM > RM	Calcium signaling	Cluster-912.8019	GNAS complex locus
WM > RM	Adregenic signalling in cardiomyocytes	Cluster-912.8019	GNAS complex locus
WM > RM	Glycolysis / gluconeogenesis	Cluster-912.8927	ENSGACG00000016218.1
WM > RM	Cardiac contraction	Cluster-912.8958	tropomyosin 1 (alpha)
WM > RM	Adregenic signalling in cardiomyocytes	Cluster-912.8958	tropomyosin 1 (alpha)
WM > RM	Cardiac contraction	Cluster-912.8961	tropomyosin 1 (alpha)
WM > RM	Adregenic signalling in cardiomyocytes	Cluster-912.8961	tropomyosin 1 (alpha)
WM > RM	Cardiac contraction	Cluster-912.8962	tropomyosin 1 (alpha)
WM > RM	Adregenic signalling in cardiomyocytes	Cluster-912.8962	tropomyosin 1 (alpha)
WM > RM	Cardiac contraction	Cluster-912.8963	zgc:171719
WM > RM	Adregenic signalling in cardiomyocytes	Cluster-912.8963	zgc:171719
WM > RM	Calcium signaling	Cluster-912.9102	protein phosphatase 3, regulatory subunit B, alpha a
WM > RM	Glycolysis / gluconeogenesis	Cluster-912.9105	glucose-6-phosphate isomerase b
WM > RM	Cardiac contraction	Cluster-912.9297	ATPase, Na+/K+ transporting, alpha 3b polypeptide
WM > RM	Adregenic signalling in cardiomyocytes	Cluster-912.9297	ATPase, Na+/K+ transporting, alpha 3b polypeptide
WM > RM	Oxidative phosphorylation	Cluster-912.11083	ATPase, H+ transporting, lysosomal V1 subunit H
WM > RM	Calcium signaling	Cluster-912.11320	protein phosphatase 3, regulatory subunit B, alpha a
WM > RM	Cardiac contraction	Cluster-912.11393	myosin light chain 2
WM > RM	Adregenic signalling in cardiomyocytes	Cluster-912.11393	myosin light chain 2
WM > RM	TCA-cycle	Cluster-912.11670	ATP citrate lyase b
WM > RM	TCA-cycle	Cluster-912.11673	ATP citrate lyase b
WM > RM	Glycolysis / gluconeogenesis	Cluster-912.12048	aldolase a, fructose-bisphosphate, a
WM > RM	Glycolysis / gluconeogenesis	Cluster-912.12396	phosphofructokinase, muscle b
WM > RM	Glycolysis / gluconeogenesis	Cluster-912.12450	aldolase a, fructose-bisphosphate, a
WM > RM	Glycolysis / gluconeogenesis	Cluster-912.13094	aldehyde dehydrogenase 3 family, member A2a
WM > RM	Cardiac contraction	Cluster-912.13202	ATPase, Na+/K+ transporting, alpha 3b polypeptide
WM > RM	Adregenic signalling in cardiomyocytes	Cluster-912.13202	ATPase, Na+/K+ transporting, alpha 3b polypeptide
WM > RM	Calcium signaling	Cluster-912.13465	calcium/calmodulin-dependent protein kinase (CaM kinase) II delta 2
WM > RM	Adregenic signalling in cardiomyocytes	Cluster-912.13465	calcium/calmodulin-dependent protein kinase (CaM kinase) II delta 2
WM > RM	Calcium signaling	Cluster-912.13466	calcium/calmodulin-dependent protein kinase (CaM kinase) II delta 2
WM > RM	Adregenic signalling in cardiomyocytes	Cluster-912.13466	calcium/calmodulin-dependent protein kinase (CaM kinase) II delta 2
WM > RM	Calcium signaling	Cluster-912.13491	calcium/calmodulin-dependent protein kinase (CaM kinase) II beta 1
WM > RM	Adregenic signalling in cardiomyocytes	Cluster-912.13491	calcium/calmodulin-dependent protein kinase (CaM kinase) II beta 1
WM > RM	Glycolysis / gluconeogenesis	Cluster-912.13699	pyruvate kinase, muscle, b
WM > RM	Glycolysis / gluconeogenesis	Cluster-912.13700	pyruvate kinase, muscle, b
WM > RM	Glycolysis / gluconeogenesis	Cluster-912.13759	pyruvate kinase, muscle, b
WM > RM	Glycolysis / gluconeogenesis	Cluster-912.14070	lactate dehydrogenase A4
WM > RM	Calcium signaling	Cluster-912.14277	phosphorylase kinase, beta
WM > RM	Calcium signaling	Cluster-912.14279	phosphorylase kinase, beta
WM > RM	Calcium signaling	Cluster-912.14363	phosphorylase kinase, beta
WM > RM	Cardiac contraction	Cluster-912.14571	myosin, heavy chain 6, cardiac muscle, alpha
WM > RM	Adregenic signalling in cardiomyocytes	Cluster-912.14571	myosin, heavy chain 6, cardiac muscle, alpha
WM > RM	Calcium signaling	Cluster-912.14716	ryanodine receptor 1b (skeletal)
WM > RM	Cardiac contraction	Cluster-912.14728	ryanodine receptor 2b (cardiac)
WM > RM	Calcium signaling	Cluster-912.14728	ryanodine receptor 2b (cardiac)
WM > RM	Adregenic signalling in cardiomyocytes	Cluster-912.14728	ryanodine receptor 2b (cardiac)
WM > RM	Calcium signaling	Cluster-912.14729	ryanodine receptor 3
WM > RM	Calcium signaling	Cluster-912.14731	ryanodine receptor 3
WM > RM	Cardiac contraction	Cluster-912.14732	ryanodine receptor 3
WM > RM	Calcium signaling	Cluster-912.14732	ryanodine receptor 3
WM > RM	Adregenic signalling in cardiomyocytes	Cluster-912.14732	ryanodine receptor 3
WM > RM	Calcium signaling	Cluster-912.14735	ryanodine receptor 3
WM > RM	Calcium signaling	Cluster-912.14737	ryanodine receptor 3
WM > RM	Calcium signaling	Cluster-912.14741	ryanodine receptor 3
WM > RM	Calcium signaling	Cluster-912.14772	ryanodine receptor 3
WM > RM	Calcium signaling	Cluster-912.14775	ryanodine receptor 1b (skeletal)
WM > RM	Calcium signaling	Cluster-912.14778	ryanodine receptor 1b (skeletal)
WM > RM	Cardiac contraction	Cluster-912.14780	ryanodine receptor 2b (cardiac)
WM > RM	Calcium signaling	Cluster-912.14780	ryanodine receptor 2b (cardiac)
WM > RM	Adregenic signalling in cardiomyocytes	Cluster-912.14780	ryanodine receptor 2b (cardiac)
WM > RM	Glycolysis / gluconeogenesis	Cluster-912.14934	phosphofructokinase, muscle b
WM > RM	Glycolysis / gluconeogenesis	Cluster-912.15451	phosphofructokinase, muscle b
WM > RM	Glycolysis / gluconeogenesis	Cluster-912.15452	phosphofructokinase, muscle b
WM > RM	Glycolysis / gluconeogenesis	Cluster-912.15454	phosphofructokinase, muscle b
WM > RM	Calcium signaling	Cluster-912.15885	ATPase, Ca++ transporting, cardiac muscle, fast twitch 1 like
WM > RM	Calcium signaling	Cluster-912.15886	ATPase, Ca++ transporting, cardiac muscle, fast twitch 1
WM > RM	Calcium signaling	Cluster-912.15889	Takifugu rubripes adenine nucleotide translocator s6 (ants6), mRNA.
WM > RM	Glycolysis / gluconeogenesis	Cluster-912.15908	phosphoglucomutase 1
WM > RM	Calcium signaling	Cluster-912.15915	calmodulin 3a (phosphorylase kinase, delta)
WM > RM	Adregenic signalling in cardiomyocytes	Cluster-912.15915	calmodulin 3a (phosphorylase kinase, delta)
WM > RM	Adregenic signalling in cardiomyocytes	Cluster-912.16056	protein phosphatase 2, regulatory subunit B'', alpha
WM > RM	Adregenic signalling in cardiomyocytes	Cluster-912.16098	protein phosphatase 2, regulatory subunit B'', alpha
WM > RM	Calcium signaling	Cluster-912.16194	ATPase, Ca++ transporting, cardiac muscle, fast twitch 1 like
WM > RM	Calcium signaling	Cluster-912.16268	caveolin 3
WM > RM	Calcium signaling	Cluster-912.16357	histone deacetylase 8
WM > RM	Calcium signaling	Cluster-912.16359	histone deacetylase 8
WM > RM	Calcium signaling	Cluster-912.16363	histone deacetylase 8
WM > RM	Calcium signaling	Cluster-912.16382	ENSPFOG00000016556.2
WM > RM	Glycolysis / gluconeogenesis	Cluster-912.17451	enolase 3, (beta, muscle)
WM > RM	Glycolysis / gluconeogenesis	Cluster-912.17471	phosphoglucomutase 1
WM > RM	Glycolysis / gluconeogenesis	Cluster-912.17472	phosphoglucomutase 1
WM > RM	Calcium signaling	Cluster-912.17685	troponin C type 2 (fast)
WM > RM	Calcium signaling	Cluster-912.17968	ATPase, Ca++ transporting, cardiac muscle, fast twitch 1 like
WM > RM	Adregenic signalling in cardiomyocytes	Cluster-912.18096	sodium channel, voltage-gated, type IV, beta a
WM > RM	Calcium signaling	Cluster-912.18554	protein kinase, cAMP-dependent, catalytic, alpha, genome duplicate a
WM > RM	Adregenic signalling in cardiomyocytes	Cluster-912.18554	protein kinase, cAMP-dependent, catalytic, alpha, genome duplicate a
WM > RM	Glycolysis / gluconeogenesis	Cluster-4379.0	aldehyde dehydrogenase 2 family (mitochondrial), tandem duplicate 2
WM > RM	Calcium signaling	Cluster-4729.0	ENSONIG00000006360.1
WM > RM	Oxidative phosphorylation	Cluster-5214.0	phospholysine phosphohistidine inorganic pyrophosphate phosphatase
WM > RM	Calcium signaling	Cluster-5249.0	prostaglandin E receptor 1a (subtype EP1)
WM > RM	Calcium signaling	Cluster-5841.1	calcium channel, voltage-dependent, N type, alpha 1B subunit, b
WM > RM	Calcium signaling	Cluster-5968.0	solute carrier family 8 (sodium/calcium exchanger), member 3
WM > RM	Cardiac contraction	Cluster-7164.0	calcium channel, voltage-dependent, gamma subunit 1a
WM > RM	Adregenic signalling in cardiomyocytes	Cluster-7164.0	calcium channel, voltage-dependent, gamma subunit 1a
WM > RM	Calcium signaling	Cluster-7230.0	solute carrier family 25 (mitochondrial carrier; adenine nucleotide translocator), member 4
WM > RM	Adregenic signalling in cardiomyocytes	Cluster-7391.1	mitogen-activated protein kinase 3
WM > RM	Cardiac contraction	Cluster-8629.0	ATPase, Na+/K+ transporting, beta 3b polypeptide
WM > RM	Adregenic signalling in cardiomyocytes	Cluster-8629.0	ATPase, Na+/K+ transporting, beta 3b polypeptide
WM > RM	Calcium signaling	Cluster-8789.2	ENSLOCG00000016313.1
WM > RM	Adregenic signalling in cardiomyocytes	Cluster-8789.2	ENSLOCG00000016313.1
WM > RM	Glycolysis / gluconeogenesis	Cluster-9604.0	phosphoglycerate mutase 2 (muscle)
WM > RM	Glycolysis / gluconeogenesis	Cluster-9604.1	phosphoglycerate mutase 2 (muscle)
WM > RM	Oxidative phosphorylation	Cluster-9959.0	cytochrome c oxidase subunit VIb polypeptide 2
WM > RM	Cardiac contraction	Cluster-9959.0	cytochrome c oxidase subunit VIb polypeptide 2
WM > RM	Calcium signaling	Cluster-10110.0	troponin C2, fast skeletal type
SW > DW	Glycolysis / gluconeogenesis	Cluster-912.401	phosphofructokinase, platelet a
SW > DW	Adregenic signalling in cardiomyocytes	Cluster-912.2617	guanine nucleotide binding protein (G protein), alpha inhibiting activity polypeptide 3
SW > DW	Calcium signaling	Cluster-912.5736	endothelin receptor type Aa
SW > DW	Glycolysis / gluconeogenesis	Cluster-912.5786	multiple inositol-polyphosphate phosphatase 1a
SW > DW	Calcium signaling	Cluster-912.6098	ATPase, Ca++ transporting, ubiquitous
SW > DW	Cardiac contraction	Cluster-912.6509	tropomyosin 4
SW > DW	Adregenic signalling in cardiomyocytes	Cluster-912.6509	tropomyosin 4
SW > DW	Adregenic signalling in cardiomyocytes	Cluster-912.6953	Rap guanine nucleotide exchange factor (GEF) 4
SW > DW	Glycolysis / gluconeogenesis	Cluster-912.7063	phosphofructokinase, muscle a
SW > DW	Glycolysis / gluconeogenesis	Cluster-912.7588	glyceraldehyde-3-phosphate dehydrogenase, spermatogenic
SW > DW	Glycolysis / gluconeogenesis	Cluster-912.8183	glucose-6-phosphate isomerase a
SW > DW	Adregenic signalling in cardiomyocytes	Cluster-912.10616	Rap guanine nucleotide exchange factor (GEF) 3
SW > DW	Calcium signaling	Cluster-912.12015	endothelin receptor type Aa
SW > DW	Cardiac contraction	Cluster-912.12125	ATPase, Na+/K+ transporting, alpha 1b polypeptide
SW > DW	Adregenic signalling in cardiomyocytes	Cluster-912.12125	ATPase, Na+/K+ transporting, alpha 1b polypeptide
SW > DW	Cardiac contraction	Cluster-912.12222	ATPase, Na+/K+ transporting, alpha 1b polypeptide
SW > DW	Adregenic signalling in cardiomyocytes	Cluster-912.12222	ATPase, Na+/K+ transporting, alpha 1b polypeptide
SW > DW	Adregenic signalling in cardiomyocytes	Cluster-912.14398	guanine nucleotide binding protein (G protein), alpha inhibiting activity polypeptide 2a
SW > DW	Calcium signaling	Cluster-912.14753	ryanodine receptor 1a (skeletal)
SW > DW	Calcium signaling	Cluster-912.15277	phosphodiesterase 1B
SW > DW	Calcium signaling	Cluster-912.16256	inositol 1,4,5-trisphosphate receptor, type 1b
SW > DW	Adregenic signalling in cardiomyocytes	Cluster-4462.2	mitogen-activated protein kinase 11
SW > DW	Calcium signaling	Cluster-5829.0	si:dkey-161l11.26
SW > DW	Glycolysis / gluconeogenesis	Cluster-6937.1	aldolase C, fructose-bisphosphate, b
SW > DW	Calcium signaling	Cluster-7769.0	adenosine A2a receptor a
SW > DW	Oxidative phosphorylation	Cluster-8367.1	cytochrome c oxidase subunit 5B
SW > DW	Cardiac contraction	Cluster-8367.1	cytochrome c oxidase subunit 5B
SW > DW	Glycolysis / gluconeogenesis	Cluster-9872.0	aldehyde dehydrogenase 3 family, member A2b
SW > DW	Calcium signaling	Cluster-10110.0	troponin C2, fast skeletal type
SR > DR	TCA-cycle	Cluster-912.1859	ATP citrate lyase a
SR > DR	Calcium signaling	Cluster-912.1895	inositol 1,4,5-trisphosphate receptor, type 2
SR > DR	Adregenic signalling in cardiomyocytes	Cluster-912.2617	guanine nucleotide binding protein (G protein), alpha inhibiting activity polypeptide 3
SR > DR	Calcium signaling	Cluster-912.2903	adrenoceptor alpha 1Bb
SR > DR	Adregenic signalling in cardiomyocytes	Cluster-912.2903	adrenoceptor alpha 1Bb
SR > DR	Cardiac contraction	Cluster-912.6509	tropomyosin 4
SR > DR	Adregenic signalling in cardiomyocytes	Cluster-912.6509	tropomyosin 4
SR > DR	Cardiac contraction	Cluster-912.6678	tropomyosin 4
SR > DR	Adregenic signalling in cardiomyocytes	Cluster-912.6678	tropomyosin 4
SR > DR	Glycolysis / gluconeogenesis	Cluster-912.7588	glyceraldehyde-3-phosphate dehydrogenase, spermatogenic
SR > DR	Cardiac contraction	Cluster-912.8958	tropomyosin 1 (alpha)
SR > DR	Adregenic signalling in cardiomyocytes	Cluster-912.8958	tropomyosin 1 (alpha)
SR > DR	Cardiac contraction	Cluster-912.8961	tropomyosin 1 (alpha)
SR > DR	Adregenic signalling in cardiomyocytes	Cluster-912.8961	tropomyosin 1 (alpha)
SR > DR	Cardiac contraction	Cluster-912.8962	tropomyosin 1 (alpha)
SR > DR	Adregenic signalling in cardiomyocytes	Cluster-912.8962	tropomyosin 1 (alpha)
SR > DR	Cardiac contraction	Cluster-912.8963	zgc:171719
SR > DR	Adregenic signalling in cardiomyocytes	Cluster-912.8963	zgc:171719
SR > DR	Calcium signaling	Cluster-912.11135	phospholipase C, delta 3b
SR > DR	Calcium signaling	Cluster-912.13320	ENSGACG00000012769.1
SR > DR	Calcium signaling	Cluster-912.13321	ENSPFOG00000009820.2
SR > DR	Calcium signaling	Cluster-912.13520	purinergic receptor P2X, ligand-gated ion channel, 1
SR > DR	Calcium signaling	Cluster-912.14778	ryanodine receptor 1b (skeletal)
SR > DR	Cardiac contraction	Cluster-912.14862	ventricular myosin heavy chain
SR > DR	Adregenic signalling in cardiomyocytes	Cluster-912.14862	ventricular myosin heavy chain
SR > DR	Calcium signaling	Cluster-912.15155	ATPase, Ca++ transporting, plasma membrane 1b
SR > DR	Adregenic signalling in cardiomyocytes	Cluster-912.15155	ATPase, Ca++ transporting, plasma membrane 1b
SR > DR	Calcium signaling	Cluster-912.15277	phosphodiesterase 1B
SR > DR	Calcium signaling	Cluster-912.15756	inositol 1,4,5-trisphosphate receptor, type 3
SR > DR	Calcium signaling	Cluster-912.15764	myosin, light chain kinase a
SR > DR	Calcium signaling	Cluster-912.15885	ATPase, Ca++ transporting, cardiac muscle, fast twitch 1 like
SR > DR	Calcium signaling	Cluster-912.16088	ENSPFOG00000009820.2
SR > DR	Calcium signaling	Cluster-912.16256	inositol 1,4,5-trisphosphate receptor, type 1b
SR > DR	Calcium signaling	Cluster-912.17710	peptidylprolyl isomerase Aa (cyclophilin A)
SR > DR	Calcium signaling	Cluster-912.17767	ENSGACG00000012769.1
SR > DR	Calcium signaling	Cluster-912.17770	ENSGACG00000012769.1
SR > DR	Glycolysis / gluconeogenesis	Cluster-912.18088	Takifugu rubripes pyruvate kinase (LOC445901), mRNA.
SR > DR	Glycolysis / gluconeogenesis	Cluster-912.18102	Takifugu rubripes pyruvate kinase (LOC445901), mRNA.
SR > DR	Calcium signaling	Cluster-1519.0	adrenoceptor alpha 1Aa
SR > DR	Adregenic signalling in cardiomyocytes	Cluster-1519.0	adrenoceptor alpha 1Aa
SR > DR	Calcium signaling	Cluster-3903.0	inositol 1,4,5-trisphosphate receptor, type 1a
SR > DR	Cardiac contraction	Cluster-5125.0	ATPase, Na+/K+ transporting, beta 2b polypeptide
SR > DR	Adregenic signalling in cardiomyocytes	Cluster-5125.0	ATPase, Na+/K+ transporting, beta 2b polypeptide
SR > DR	Glycolysis / gluconeogenesis	Cluster-6937.1	aldolase C, fructose-bisphosphate, b
SR > DR	Calcium signaling	Cluster-7173.0	bradykinin receptor B2
SR > DR	Adregenic signalling in cardiomyocytes	Cluster-7245.0	guanine nucleotide binding protein (G protein), alpha inhibiting activity polypeptide 2b
SR > DR	Calcium signaling	Cluster-7411.0	thromboxane A2 receptor
SR > DR	Oxidative phosphorylation	Cluster-8412.0
SR > DR	Calcium signaling	Cluster-10110.0	troponin C2, fast skeletal type
DR > SR	Calcium signaling	Cluster-6210.1	glutamate receptor, ionotropic, N-methyl D-aspartate 2A, a
