# Supplementary material for: Skeletal muscle and cardiac transcriptomics of a regionally endothermic fish, the Pacific bluefin tuna, Thunnus orientalis
Source: BMC Genomics. 2020 Sep 17;21:642. doi: 10.1186/s12864-020-07058-z (PMC7499911; doi:10.1186/s12864-020-07058-z)
Supplement: Supplementary file 3 — Additional file 3:. Supplementary Data 1 [file 12864_2020_7058_MOESM3_ESM.txt]

#aco
(ENSTRUP00000016904.2_aco1:0.03207253258,(((ENSPFOP00000013575.2_aco1:0.01216062621,ENSPFOP00000029483.1_aco1:1.0000005e-06)100:0.01422380999,ENSXMAP00000021182.1_aco1:0.01060840759)100:0.07597273108,(ENSONIP00000025012.1_aco1:0.05428355027,((ENSGACP00000002197.1_aco1:0.0678072099,(ENSORLP00015010921.1_aco1:1.0000005e-06,ENSORLP00015010956.1_aco1:1.0000005e-06)100:0.07483875101)15:0.01292978148,((Cluster-912.10155_aco1:1.0000005e-06,((Cluster-912.10155_aco1_trans2:0.08334797488,(Cluster-912.13331_aco1:0.002046300517,Cluster-912.10155_aco1_trans3:0.003074255109)39:1.0000005e-06)22:1.0000005e-06,Cluster-912.10155_aco1_trans4:0.05096045026)84:1.0000005e-06)95:0.04144545892,(ENSGMOP00000005884.1_aco1:0.09009145954,(((ENSAMXP00000002569.2_aco1:0.00614081374,ENSAMXP00000044758.1_aco1:1.0000005e-06)85:0.06634135823,ENSDARP00000045252.6_aco1:0.07648759505)79:0.04132608176,(ENSAMXP00000009054.1_aco2:0.03940079843,(ENSAMXP00000015975.2_aco2:0.1361234404,(((ENSGMOP00000014236.1_aco2:0.07778707109,((ENSGACP00000006295.1_aco2:0.001979427786,ENSGACP00000006283.1_aco2:0.007211353666)38:0.002643804861,(ENSGACP00000006260.1_aco2:1.0000005e-06,ENSGACP00000006272.1_aco2:1.0000005e-06)66:1.0000005e-06)100:0.06737820401)47:0.01861925538,(((Cluster-912.8597_aco2:1.0000005e-06,((Cluster-912.9603_aco2_trans2:1.0000005e-06,Cluster-912.9603_aco2:1.0000005e-06)100:0.002960524987,(ENSGACP00000010099.1_aco2:0.06379470532,((ENSXMAP00000006927.2_aco2:1.0000005e-06,ENSXMAP00000000691.2_aco2:0.01832220428)100:0.01638695982,ENSPFOP00000013954.2_aco2:0.0121842072)100:0.05387541279)89:0.02445478362)97:0.06966669209)80:0.04417888076,(Cluster-912.13934_aco2:0.002119842999,Cluster-912.51_aco2:0.4241979377)78:0.01925038725)44:0.02430847049,((ENSORLP00015005365.1_aco2:0.05569119939,(ENSXMAP00000034553.1_aco2:0.007587724457,ENSPFOP00000016866.2_aco2:0.005183497146)94:0.02193709667)66:0.01434265725,(ENSONIP00000024783.1_aco2:0.03570100626,(ENSTNIP00000015918.1_aco2:0.02856955157,ENSTRUP00000043590.2_aco2:0.03450929201)100:0.04573564705)58:0.01415420221)29:0.01552941933)14:0.009207266535)43:0.04494699459,(ENSDARP00000123883.2_aco2:1.0000005e-06,ENSDARP00000145575.1_aco2:0.002808264679)100:0.048865396)19:0.01415530429)26:0.01557945342)100:1.858141379)25:0.006875466881)22:0.02599988145)9:0.008438081649)11:0.008808362769)15:0.01225430537)76:0.0605645961,ENSTNIP00000007967.1_aco1:0.1377255941);
#acot
(((ENSTNIP00000020943.1_acot13:0.06541487216,ENSTRUP00000036772.2_acot13:0.07424368533)83:0.03254367024,((((Cluster-912.3234_acot13:0.0685243491,ENSONIP00000003241.1_acot13:0.05170657633)34:0.02100478262,(ENSGMOP00000009085.1_acot13:0.1126203235,(ENSAMXP00000029900.1_acot13:0.2038069607,(ENSDARP00000154751.1_acot13:0.007095552325,(ENSDARP00000082834.4_acot13:1.0000005e-06,ENSDARP00000117803.2_acot13:1.0000005e-06)59:1.0000005e-06)100:0.05402547413)30:0.0400150163)33:0.01166243)24:0.01094685771,(ENSGACP00000006156.1_acot13:0.07982391558,(((ENSXMAP00000003535.2_acot13:0.02619599585,ENSXMAP00000028830.1_acot13:0.1402893223)100:0.1513635355,ENSXMAP00000039616.1_acot13:0.006048349874)89:0.0343078973,ENSPFOP00000013786.2_acot13:1.0000005e-06)91:0.0767715245)42:0.0168096548)35:0.01756892956,ENSORLP00015030479.1_acot13:0.1158748284)46:0.03275412752)100:0.7333978226,(((((ENSDARP00000062337.4_acot20:0.09532691317,(ENSDARP00000076356.4_acot22:0.1370924905,ENSDARP00000062341.4_acot21:0.061798096)56:0.06515967618)100:0.598003502,(ENSONIP00000007257.1_acot21:0.1295502969,((ENSTNIP00000019487.1_acot21:0.08326853581,(ENSTRUP00000012409.2_acot21:1.0000005e-06,ENSTRUP00000012408.2_acot21:0.009679386228)100:0.09139183668)100:0.1925339863,ENSGACP00000010429.1_acot21:0.244355034)55:0.04636344334)93:0.2578310227)100:0.9583642377,(((ENSGACP00000026529.1_acot15:0.01938880057,ENSGACP00000026530.1_acot15:0.129319552)100:0.3169489275,((ENSTRUP00000033690.2_acot16:0.1442966132,ENSTNIP00000015623.1_acot16:0.1571598768)100:0.2904445156,(ENSPFOP00000016867.2_acot15:0.04436817162,(ENSXMAP00000024977.1_acot16:0.07126756566,ENSXMAP00000017182.2_acot16:0.002552411367)100:0.06063707363)100:0.449156752)57:0.06830999331)81:0.1871124638,((ENSAMXP00000049397.1_acot19:0.2355369857,ENSDARP00000089666.3_acot19:0.3887573482)99:0.2972831824,(ENSAMXP00000005979.2_acot16:0.410036344,(((ENSDARP00000132875.2_acot17:0.002974121976,(ENSDARP00000066942.5_acot17:1.0000005e-06,ENSDARP00000091510.4_acot17:1.0000005e-06)79:0.00283806274)100:0.09156387751,((((ENSDARP00000143658.2_acot14:0.00250188612,ENSDARP00000034837.6_acot14:0.00272261365)62:0.00041049693,ENSDARP00000122947.1_acot14:1.0000005e-06)100:0.1162526188,(((ENSDARP00000091490.3_acot16:1.0000005e-06,ENSDARP00000091487.5_acot16:1.0000005e-06)89:1.0000005e-06,ENSDARP00000091466.4_acot16:1.0000005e-06)59:0.003763605834,ENSDARP00000140224.2_acot15:0.007364679997)100:0.0766173101)50:0.0200730945,((ENSDARP00000119161.1_acot15:1.0000005e-06,ENSDARP00000041964.5_acot15:1.0000005e-06)89:0.002667234809,ENSDARP00000066941.6_acot15:0.002806762482)100:0.06153323613)33:0.01529698505)96:0.07944304758,(((ENSDARP00000044738.8_acot18:1.0000005e-06,ENSDARP00000121203.1_acot18:1.0000005e-06)64:1.0000005e-06,ENSDARP00000047112.6_acot18:1.0000005e-06)88:1.0000005e-06,ENSDARP00000121174.1_acot18:0.008673463327)100:0.0929260296)100:0.2116409142)93:0.1109444919)72:0.08551841347)83:0.5168190166)96:0.3962046054,(ENSORLP00015008882.1_acot9:0.04252055282,(((ENSXMAP00000011837.1_acot9.2:1.0000005e-06,(ENSXMAP00000039287.1_acot9.2:1.0000005e-06,ENSXMAP00000023703.1_acot9.2:1.0000005e-06)100:0.02406362984)100:0.02824846505,ENSPFOP00000009986.2_acot9.2:0.02286083407)92:0.07323012248,((((ENSGMOP00000004663.1_acot9.2:0.1686706326,(ENSAMXP00000014526.2_acot9.2:0.07377106566,((ENSDARP00000156793.1_acot9.1:0.03328585848,(ENSDARP00000075647.3_acot9.1:1.0000005e-06,(ENSDARP00000037582.2_acot9.1:1.0000005e-06,ENSDARP00000114744.1_acot9.1:1.0000005e-06)90:1.0000005e-06)98:0.006254705775)100:0.02730230163,(ENSDARP00000153403.1_acot9.2:1.0000005e-06,ENSDARP00000058947.4_acot9.2:0.00282676982)100:0.1465665486)92:0.06279494682)99:0.1378412143)72:0.07314534728,(Cluster-912.7716_acot9.2:0.2238915146,(Cluster-912.7719_acot9.2:0.01011767462,Cluster-912.7719_acot9.2_trans2:1.0000005e-06)100:0.06040026411)69:0.02024660918)8:0.009808763083,((ENSGACP00000016909.1_acot9.2:0.01148771635,ENSGACP00000016902.1_acot9.2:1.0000005e-06)90:0.06806836404,((ENSTNIP00000007209.1_acot9.2:0.01535804866,ENSTNIP00000003988.1_acot9.2:0.009007575165)100:0.05016041015,(ENSTRUP00000011563.2_acot9.2:0.0353394206,ENSTRUP00000049491.1_acot9.2:1.0000005e-06)100:0.04358360839)99:0.06220776663)20:0.01504099216)33:0.02728799082,(ENSONIP00000010353.1_acot9.2:0.0117553196,ENSONIP00000010352.1_acot9.2:1.0000005e-06)100:0.06919530901)34:0.02539786371)42:0.1305336321)100:2.068602219)89:0.5321728165,((ENSGMOP00000015582.1_acot8:0.3074613201,(((((ENSONIP00000025512.1_acot8:0.1085600147,(ENSORLP00015018588.1_acot8:0.1549938899,(ENSXMAP00000009525.1_acot8:0.009933053299,(ENSPFOP00000022218.1_acot8:1.0000005e-06,(ENSPFOP00000001503.2_acot8:0.005097596457,ENSPFOP00000031170.1_acot8:1.0000005e-06)52:1.0000005e-06)93:0.02088473941)93:0.1060641249)65:0.0715490179)55:0.07691067902,Cluster-7050.0_acot8:0.122105292)33:0.0598478988,(ENSTNIP00000010170.1_acot8:0.06032977747,(ENSTRUP00000002231.2_acot8:1.0000005e-06,ENSTRUP00000057477.1_acot8:0.03390570828)100:0.06276867533)98:0.08337654799)30:0.03383218016,(ENSDARP00000009993.7_acot8:0.1254665382,(ENSAMXP00000003203.2_acot8:1.0000005e-06,ENSAMXP00000035818.1_acot8:1.0000005e-06)100:0.1643420739)93:0.1236367932)27:0.0283565915,(ENSGACP00000014303.1_acot8:1.0000005e-06,ENSGACP00000014308.1_acot8:1.0000005e-06)100:0.08351558104)44:0.1141380062)100:1.955155052,((ENSDARP00000071202.6_acot12:0.7802811126,(((Cluster-912.18234_acot11:0.003584813272,Cluster-912.18431_acot11:0.01844720111)100:0.0754644225,ENSONIP00000013830.1_acot11a:0.101609512)100:0.1848092649,((((ENSAMXP00000017130.2_acot11b:0.006443015074,(ENSAMXP00000042343.1_acot11b:0.00205684246,ENSAMXP00000029116.1_acot11b:1.0000005e-06)100:0.002103536721)100:0.1452011076,(ENSDARP00000105579.2_acot11b:1.0000005e-06,(ENSDARP00000109820.2_acot11b:0.02098272863,(ENSDARP00000110267.2_acot11b:0.04990216085,ENSDARP00000119494.1_acot11b:1.0000005e-06)58:1.0000005e-06)57:1.0000005e-06)100:0.09222627385)97:0.04461561702,(ENSONIP00000002549.1_acot11b:0.02993575744,((((Cluster-912.11970_acot11b_trans3:1.0000005e-06,(Cluster-912.11970_acot11b_trans5:0.006307195382,Cluster-912.11970_acot11b_trans4:0.09472693093)34:1.0000005e-06)50:0.004837818617,(Cluster-912.11970_acot11b_trans2:0.01034609985,Cluster-912.11970_acot11b:0.03605017887)45:0.02088962851)95:0.03398223983,((ENSPFOP00000018105.1_acot11b:0.006447242835,ENSXMAP00000013130.1_acot11b:0.01432035261)100:0.05173316498,(ENSORLP00015021540.1_acot11b:1.0000005e-06,ENSORLP00015035897.1_acot11b:1.0000005e-06)100:0.1217224723)35:0.01759542338)18:0.009471309836,(((ENSTRUP00000045060.2_acot11b:1.0000005e-06,ENSTRUP00000045059.2_acot11b:1.0000005e-06)100:0.02813342256,ENSTNIP00000013613.1_acot11b:0.0348602034)100:0.1029925401,(ENSGMOP00000019848.1_acot11b:0.1609016796,((ENSGACP00000015986.1_acot11b:0.006637120819,ENSGACP00000015994.1_acot11b:1.0000005e-06)82:1.0000005e-06,ENSGACP00000015970.1_acot11b:0.01591768515)100:0.07697173409)30:0.01585140383)18:0.01017794002)30:0.01178940353)95:0.07871558945)93:0.1566484255,((ENSDARP00000071196.4_acot11a:1.0000005e-06,(ENSDARP00000128058.1_acot11a:0.008275643022,((ENSDARP00000128779.1_acot11a:0.04498458501,ENSDARP00000114919.1_acot11a:0.04791129373)69:0.01155713186,(ENSDARP00000145088.1_acot11a:1.0000005e-06,ENSDARP00000075501.3_acot11a:1.0000005e-06)75:0.002053740582)23:1.0000005e-06)59:1.0000005e-06)100:0.1763910899,ENSAMXP00000006712.2_acot11a:0.2427130476)86:0.1003749746)55:0.05734783231)82:0.1465285047)100:1.068644181,(ENSGMOP00000016434.1_acot7:0.3048150748,(((ENSAMXP00000046507.1_acot7:0.03697813802,(ENSAMXP00000039615.1_acot7:0.01115929941,(ENSAMXP00000033472.1_acot7:1.0000005e-06,ENSAMXP00000033231.1_acot7:1.0000005e-06)100:0.0208090744)67:0.02761693225)68:0.07000206366,ENSDARP00000103084.2_acot7:0.1022539091)100:0.1652947501,((((ENSONIP00000002595.1_acot7:0.09694116842,(ENSGACP00000008591.1_acot7:0.04579218209,ENSGACP00000008585.1_acot7:0.003169827692)100:0.2288954512)17:0.002705124308,(((ENSORLP00015006869.1_acot7:1.0000005e-06,ENSORLP00015006889.1_acot7:1.0000005e-06)100:0.04914372085,(ENSORLP00015006920.1_acot7:0.01422722137,ENSORLP00015006884.1_acot7:0.1484775369)19:1.0000005e-06)99:0.1620052644,((ENSPFOP00000011173.2_acot7:1.0000005e-06,ENSPFOP00000027023.1_acot7:1.0000005e-06)100:0.0532646009,(ENSXMAP00000018682.2_acot7:1.0000005e-06,(ENSXMAP00000020946.1_acot7:1.0000005e-06,ENSXMAP00000034777.1_acot7:1.0000005e-06)100:0.04022195284)100:0.02729478469)96:0.176316962)38:0.04219844037)20:0.01788829056,Cluster-5104.0_acot7:0.06525971054)25:0.02107223258,(ENSTNIP00000014944.1_acot7:0.06175498118,(ENSTRUP00000038757.2_acot7:0.04915316752,ENSTRUP00000056424.1_acot7:0.008360575004)100:0.06674422155)100:0.1658044166)56:0.09151610178)26:1.0000005e-06)100:1.53674029)100:1.050065643)85:0.58500379)100:1.018800559)80;
#atp
(ENSAMXP00000030698.1_atp13a3:0.03993544397155046610,(((((Cluster-912.15007_atp2b1b:0.30237750821168740689,Cluster-912.15007_atp2b1a:0.25061556593647293933)99:3.39978220516904938719,((((ENSAMXP00000036626.1_atp8b5a:0.45215591861359899495,(ENSAMXP00000016719.2_atp8b2:0.36005349010304760204,ENSAMXP00000000600.2_atp8b4:0.31871485891403888990)100:0.16665754459969231438)100:0.77696678950451958379,(ENSAMXP00000013285.2_atp10a:0.60428799638143859685,(ENSAMXP00000034268.1_atp10d:0.05917065022961975895,ENSAMXP00000017259.2_atp10d:0.03437086440805384863)100:0.50604061066717320738)100:0.84643303447511930582)96:0.58105004167604268339,((ENSAMXP00000041982.1_atp11c:0.00000100000050002909,(ENSAMXP00000040782.1_atp11c:0.01970077460717798920,ENSAMXP00000041514.1_atp11c:0.01453728962800783335)46:0.01200662659329700815)100:1.45033857225867501839,(ENSAMXP00000001294.2_atp9a:0.00000100000050002909,(ENSAMXP00000030138.1_atp9a:0.01123262717621123855,ENSAMXP00000032268.1_atp9a:0.00000100000050002909)82:0.00468734589111472616)100:1.86955926515177073277)94:0.58499644752211910070)98:1.18899717137092797437,TRIMMED_Cluster-912.12125_atp1a1b:3.58058465521997204561)37:0.21970194610536375457)8:0.30985234469093503318,((((((((((ENSORLP00015014054.1_atp2c1:0.05035350403957410820,ENSORLP00015030994.1_atp2c1:0.00000100000050002909)100:0.11321092159724603643,(ENSPFOP00000004717.2_atp2c1:0.01690874759953606490,(ENSXMAP00000000896.2_atp2c1:0.00000100000050002909,ENSXMAP00000027488.1_atp2c1:0.00763207497590869498)100:0.01292896795864840326)100:0.09282770357562833419)60:0.02536825608263381521,(ENSONIP00000002552.1_atp2c1:0.08261707489011217709,Cluster-8430.0_atp2c1:0.06986152883667218205)52:0.01863019876305653522)33:0.01049308882109076073,((ENSTRUP00000029822.2_atp2c1:0.06963450562149048340,ENSTNIP00000008080.1_atp2c1:0.08664568068873894358)97:0.06501739228573462370,ENSGACP00000003890.1_atp2c1:0.13841195553565849297)50:0.02048130648826080105)52:0.03802837659232696788,ENSGMOP00000001195.1_atp2c1:0.15239783316543378811)72:0.05538101057379582470,(ENSAMXP00000005439.2_atp2c1:0.11350578649870635140,(ENSDARP00000078963.4_atp2c1:0.00000100000050002909,ENSDARP00000152653.1_atp2c1:0.00184248260652879257)100:0.12145835684555571221)76:0.00142241187778457956)97:1.68314664877349606797,(TRIMMED_Cluster-1996.0_atp2a2b:0.67686778976962080900,((Cluster-912.10336_atp2a3:0.01619417987497887707,((Cluster-912.6098_atp2a3:0.00000100000050002909,Cluster-912.6098_atp2a3_trans2:0.00000100000050002909)99:0.00515388373260144538,(((ENSORLP00015000582.1_atp2a3:0.10196708387250588701,((ENSXMAP00000025988.1_atp2a3:0.00000100000050002909,(ENSXMAP00000035433.1_atp2a3:0.01068214982231851032,ENSXMAP00000005841.1_atp2a3:0.00000100000050002909)97:0.00975394765280038038)98:0.01327416550131555080,(ENSPFOP00000010869.2_atp2a3:0.00000100000050002909,ENSPFOP00000030236.1_atp2a3:0.00651204404738228888)100:0.00813883833041498250)100:0.04281941315824983052)49:0.01825542758133981425,(((ENSTRUP00000004626.2_atp2a3:0.04209197218255494866,((ENSTNIP00000011383.1_atp2a3:0.00000100000050002909,(ENSTNIP00000003591.1_atp2a3:0.00000100000050002909,ENSTNIP00000001466.1_atp2a3:0.00958346124280949098)74:0.00712770451647283011)56:0.00236072617390848836,(ENSTNIP00000003388.1_atp2a3:0.00427329320012823956,ENSTNIP00000001861.1_atp2a3:0.01579260980330708317)70:0.00410218301485020843)99:0.03833939548111476442)100:0.05597612471716316429,ENSONIP00000022056.1_atp2a3:0.05500457680607086230)36:0.00746342926712212276,((ENSGACP00000026723.1_atp2a3:0.00000100000050002909,ENSGACP00000026724.1_atp2a3:0.00000100000050002909)100:0.04861773736675199797,ENSGMOP00000013205.1_atp2a3:0.12572286150587497211)56:0.01856516151190205563)25:0.00725341678544502017)57:0.01098863197515237249,((ENSAMXP00000035061.1_atp2a3:0.00000100000050002909,ENSAMXP00000016065.1_atp2a3:0.00166739767020055341)100:0.05875142419496279245,(ENSDARP00000121065.1_atp2a3:0.00000100000050002909,(ENSDARP00000080878.5_atp2a3:0.00166337270515308109,ENSDARP00000154326.1_atp2a3:0.00000100000050002909)51:0.00000100000050002909)100:0.09427113614391376128)99:0.06370750501072294791)98:0.02248924752657271639)98:0.10285607504906922605)98:0.09601672480789223696,((((Cluster-912.15886_atp2a1:0.05941236086287354085,(Cluster-912.10394_atp2a1:0.01204252777699835707,Cluster-912.10318_atp2a1:0.00561432060458135450)97:0.01240155369719802420)83:0.03811320253949964515,((((ENSTNIP00000014536.1_atp2a1:0.01692207444825651400,ENSTRUP00000015317.2_atp2a1:0.02782989841719109292)100:0.04161568925349494463,(ENSGACP00000017424.1_atp2a1:0.02050283849251119742,(ENSGACP00000017446.1_atp2a1:0.00000100000050002909,ENSGACP00000017461.1_atp2a1:0.00515198166990262722)74:0.00000100000050002909)100:0.08057978693942319248)40:0.01824505321917955017,ENSONIP00000024439.1_atp2a1:0.04768644834298540330)14:0.01023861380441972065,((ENSORLP00015035936.1_atp2a1:0.00363081679070731238,ENSORLP00015035956.1_atp2a1:0.00000100000050002909)100:0.05509827797069426908,(((ENSXMAP00000022652.1_atp2a1:0.00000100000050002909,ENSXMAP00000012114.2_atp2a1:0.00359062122568336696)39:0.00000100000050002909,ENSXMAP00000033389.1_atp2a1:0.00167144707144497922)95:0.00375120367457232795,ENSPFOP00000007802.2_atp2a1:0.01311665061425385491)80:0.01519778777657297512)60:0.01450153526751044551)37:0.02062653773479332375)71:0.02941624141325200129,(((ENSAMXP00000035472.1_atp2a1:0.00166839938697337185,(ENSAMXP00000018329.2_atp2a1:0.03359617036785992467,ENSAMXP00000039565.1_atp2a1:0.00000100000050002909)9:0.00000100000050002909)100:0.05270648584427715250,((ENSDARP00000109874.2_atp2a1:0.00000100000050002909,ENSDARP00000135633.1_atp2a1:0.00000100000050002909)94:0.00167557609632043776,(ENSDARP00000116872.1_atp2a1:0.00000100000050002909,(ENSDARP00000115435.1_atp2a1:0.00000100000050002909,ENSDARP00000043931.5_atp2a1:0.00000100000050002909)31:0.00000100000050002909)31:0.00000100000050002909)100:0.05848157337234741876)98:0.02973841870742930174,(((ENSAMXP00000020922.2_atp2a1l:0.00000100000050002909,ENSAMXP00000044188.1_atp2a1l:0.00167434254856454372)56:0.00000100000050002909,ENSAMXP00000034800.1_atp2a1l:0.00168397140446805544)100:0.07299592583947892011,(((ENSDARP00000114756.2_atp2a1l:0.00000100000050002909,ENSDARP00000146974.1_atp2a1l:0.00000100000050002909)3:0.00000100000050002909,ENSDARP00000096674.2_atp2a1l:0.00168692216100494721)100:0.08173474447453542291,(ENSONIP00000014467.1_atp2a1l:0.05482777653356054465,((ENSPFOP00000007040.2_atp2a1l:0.01462199054778416316,((ENSXMAP00000036504.1_atp2a1l:0.00000100000050002909,ENSXMAP00000018567.2_atp2a1l:0.00339940647226449509)66:0.00176076110329946361,ENSXMAP00000028727.1_atp2a1l:0.00000100000050002909)99:0.02107471939104807804)100:0.02700772895620673700,((((ENSTRUP00000015467.1_atp2a1l:0.00187293283092235100,ENSTRUP00000015468.2_atp2a1l:0.00000100000050002909)100:0.04356603960727379460,(ENSTNIP00000001002.1_atp2a1l:0.00359972449629855683,(ENSTNIP00000022126.1_atp2a1l:0.00378833134805946995,ENSTNIP00000022127.1_atp2a1l:0.00613622888213772449)67:0.00710880932384495932)100:0.04464869147346821332)74:0.01796927053867806642,(((Cluster-912.15885_atp2a1l:0.00000100000050002909,Cluster-912.15888_atp2a1l:0.51535783523408973394)100:0.01024172180592625332,(Cluster-912.17968_atp2a1l:0.04565626068522363884,Cluster-912.16194_atp2a1l:0.05789064401000066501)97:0.04205739964141854553)96:0.04862319415196380418,(ENSGMOP00000006300.1_atp2a1l:0.11222995221696206725,ENSGACP00000009823.1_atp2a1l:0.08453595512599947071)92:0.03553014039569477728)68:0.01763674912928251889)76:0.01654107297790950379,(ENSORLP00015030541.1_atp2a1l:0.00181953494187520591,ENSORLP00015030569.1_atp2a1l:0.00000100000050002909)100:0.06179355100376138221)39:0.01034166569681268209)45:0.01397163422446543422)97:0.05569517420012658204)57:0.01563123670142744712)100:0.07059579089174422561)63:0.02721174736067062325)100:0.08148398059999054088,((ENSDARP00000042039.6_atp2a2a:0.00155747536408865008,ENSDARP00000113858.1_atp2a2a:0.00194067014203608192)100:0.06866061817450812288,(((TRIMMED_Cluster-912.8089_atp2a2a:0.00000100000050002909,(TRIMMED_Cluster-912.8093_atp2a2a:0.00000100000050002909,(TRIMMED_Cluster-912.8091_atp2a2a:0.08618474072924341145,TRIMMED_Cluster-912.8093_atp2a2a_trans2:0.00000100000050002909)100:0.03935632111527557347)59:0.01884678684660382603)92:0.00636730492339195042,(TRIMMED_Cluster-912.8087_atp2a2a:0.00970912918109661204,TRIMMED_Cluster-912.8089_atp2a2a_trans2:0.00000100000050002909)90:0.00000100000050002909)100:0.11019174690895142121,(((ENSDARP00000047200.5_atp2a2b:0.00000100000050002909,ENSDARP00000136537.1_atp2a2b:0.00000100000050002909)100:0.00000100000050002909,ENSDARP00000140204.2_atp2a2b:0.00000100000050002909)100:0.07332348315017658824,(Cluster-912.17857_atp2a2b_trans2:0.00242325556632246855,(Cluster-912.17857_atp2a2b:0.00000100000050002909,Cluster-912.17914_atp2a2b:0.00498295566343457102)16:0.00000100000050002909)100:0.06499596932677312311)90:0.05776922806886319178)59:0.04336702338798847228)89:0.18015799657799155820)41:0.05633735471387453508)97:0.44972057903642409515)94:1.12886240825696693157)77:0.39934762465192524816,((ENSDARP00000024210.7_atp1a1a.2:0.19608276801261542710,(ENSDARP00000013042.8_atp1a1a.5:0.15976865484783558946,ENSDARP00000094626.3_atp1a1a.3:0.04018124256122477395)100:0.09156578948142853058)92:0.05171372884916535656,(((((ENSONIP00000015567.1_atp1a1:0.18341556638062264661,ENSONIP00000015614.1_atp1a1:0.04600332024899023153)86:0.03775218882738660270,ENSPFOP00000015198.1_atp1a1:0.04494164304090503964)48:0.01034717587166499378,(((TRIMMED_Cluster-912.2550_atp1a1a.4:0.00000100000050002909,(TRIMMED_Cluster-912.2416_atp1a1b:0.05430297334117592523,(TRIMMED_Cluster-912.2774_atp1a1b:0.01675745436112680356,(TRIMMED_Cluster-912.2665_atp1a1b:0.01704908466806896034,((TRIMMED_Cluster-912.12222_atp1a1b_trans3:0.00000100000050002909,(((TRIMMED_Cluster-912.12222_atp1a1b_trans4:0.00147945108404514292,(((TRIMMED_Cluster-912.12222_atp1a1b_trans2:0.00000100000050002909,TRIMMED_Cluster-912.12222_atp1a1b:0.01492387500887854164)99:0.02159754124167301628,TRIMMED_Cluster-912.12222_atp1a1b_trans5:0.05609633995964349862)87:0.01947145718629194125,TRIMMED_Cluster-912.11701_atp1a1b:0.01159343659807776129)16:0.00000100000050002909)86:0.00540796227260076541,(((ENSONIP00000015689.1_atp1a1:0.01437350228695364468,((ENSPFOP00000025802.1_atp1a1a.1:0.00451345865089769829,ENSPFOP00000015529.1_atp1a1a.1:0.00000100000050002909)77:0.00752946069775368466,ENSXMAP00000008538.2_atp1a1a.1:0.00983081341198076449)100:0.02715694946956113270)78:0.01117082973258995589,(ENSORLP00015020865.1_atp1a1a.1:0.03247769127512489112,ENSORLP00015020851.1_atp1a1a.1:0.00000100000050002909)100:0.04190894665895498333)37:0.00616772229581011040,(((((((ENSGMOP00000017066.1_atp4a:0.10600283375299070221,ENSAMXP00000017099.2_atp4a:0.09543174033484444485)100:0.77231989329822492429,(TRIMMED_Cluster-912.9314_atp1a3b:0.00000100000050002909,(((TRIMMED_Cluster-912.9297_atp1a3b:0.01295484979393655457,TRIMMED_Cluster-912.13202_atp1a3b:0.00000100000050002909)100:0.03980597010917920342,(TRIMMED_Cluster-912.3020_atp1a3b:0.00283821665561921274,TRIMMED_Cluster-912.13892_atp1a3b:0.00156399052014699982)96:0.02399980581116697986)59:0.00458338341597707040,(((Cluster-8519.0_atp1a3:0.01651432156112841998,((ENSAMXP00000048633.1_atp1a3a:0.00133180387761018971,ENSAMXP00000014722.2_atp1a3a:0.00847350224867626269)100:0.02430828446863592118,ENSDARP00000095720.3_atp1a3a:0.03128386140691359618)87:0.01118417906579703344)91:0.01836968391800746642,((ENSAMXP00000037434.1_atp1a3b:0.00000100000050002909,ENSAMXP00000018468.2_atp1a3b:0.00000100000050002909)100:0.02801367354245707167,(ENSDARP00000136261.1_atp1a3b:0.00000100000050002909,(ENSDARP00000141612.1_atp1a3b:0.00000100000050002909,ENSDARP00000150536.1_atp1a3b:0.00000100000050002909)100:0.00000100000050002909)100:0.02792171631872577067)72:0.01129332913181656239)97:0.04057540867406548429,(ENSTRUP00000020641.2_atp1a3b:0.00000100000050002909,ENSTRUP00000006776.2_atp1a3b:0.00000100000050002909)100:0.04073552622108276428)55:0.01044601853812477874)97:0.08202226168198950562)96:0.04254599368873090981)55:0.03813298592078615684,Cluster-912.860_atp1a3:0.04095446538136638531)56:0.05087303740081592501,TRIMMED_Cluster-912.12222_atp1a1b_trans7:0.01348338256739876027)55:0.04957875693060505295,(((((ENSDARP00000024272.7_atp1a2a:0.00000100000050002909,ENSDARP00000087730.3_atp1a2a:0.00000100000050002909)98:0.00000100000050002909,ENSDARP00000147622.1_atp1a2a:0.00000100000050002909)99:0.00487639693459714953,ENSDARP00000149180.1_atp1a2a:0.01941607209658612748)100:0.09437538097062536657,ENSAMXP00000014532.2_atp1a2a:0.13073940186959748244)73:0.03066565455301235518,(ENSGMOP00000006982.1_atp1a2a:0.13706808898659178508,(((ENSONIP00000019011.1_atp1a2a:0.08843304172367354166,((ENSXMAP00000005805.1_atp1a2a:0.00000100000050002909,(ENSXMAP00000032782.1_atp1a2a:0.00000100000050002909,ENSXMAP00000025970.1_atp1a2a:0.00873964767027532799)96:0.00469775946743751938)100:0.04125650641838894683,ENSPFOP00000013409.2_atp1a2a:0.02753923343438216542)100:0.04234088003379381931)29:0.01418056089564481356,(ENSORLP00015009962.1_atp1a2a:0.10376651646404493057,((Cluster-912.11390_atp1a2a_trans3:0.00806173560081827230,Cluster-912.11390_atp1a2a:0.00000100000050002909)74:0.01423317015430619094,Cluster-912.11390_atp1a2a_trans2:0.00636330344965126225)100:0.05308168683524201042)43:0.01484372305103783332)16:0.01571125305235369918,(ENSTNIP00000007554.1_atp1a2a:0.10656565243695020895,ENSGACP00000023370.1_atp1a2a:0.11942984958032089315)72:0.03246121422185561239)70:0.04646570829349366827)49:0.02849613895649685119)99:0.16522403935225235538)63:0.04236433248013427022,(ENSTNIP00000009163.1_atp1a1a.1:0.04970697406131664720,ENSTRUP00000032547.2_atp1a1a.1:0.01376667549954816404)94:0.01558088390888249901)8:0.00000100000050002909,ENSGACP00000018923.1_atp1a1a.2:0.09469009501663125383)13:0.00447758042860002276)18:0.01007609741242711417)25:0.00904012180623781775,((((ENSDARP00000021569.5_atp1a1b:0.00000100000050002909,ENSDARP00000137542.2_atp1a1b:0.00000100000050002909)90:0.00000100000050002909,ENSDARP00000135076.2_atp1a1b:0.00460492644404291926)96:0.05398509243066151875,(ENSAMXP00000036454.1_atp1a1b:0.00000100000050002909,ENSAMXP00000053066.1_atp1a1b:0.01065366079968916961)100:0.04671097265462693937)93:0.03713690666989079986,ENSDARP00000075490.4_atp1a1a.1:0.05090850064868091690)84:0.04160945012474308313)49:0.01137138953448620267)54:0.03061164415088602278,TRIMMED_Cluster-912.12222_atp1a1b_trans6:0.01412649622683593252)50:0.03829080233136102768)25:0.00436841755192313944)46:0.01611821404194261828)56:0.01900358984510630914)68:0.02909867612785433516,TRIMMED_Cluster-912.12125_atp1a1a.4:0.03466596426851738938)65:0.02586116216708182758,(ENSGMOP00000005601.1_atp1a1a.2:0.11990718475822988165,(ENSGACP00000018911.1_atp1a1a.2:0.03139285874311514846,(ENSGACP00000018916.1_atp1a1a.2:0.00000100000050002909,ENSGACP00000018907.1_atp1a1a.2:0.00397570016032770552)100:0.02801350955985105334)100:0.04643755976136266367)61:0.01191449909583137609)65:0.03374890919953762308)49:0.04225566794186601943,ENSAMXP00000002998.2_atp1a1a.4:0.06736752235965030866)35:0.01996114087385301994,ENSDARP00000048827.4_atp1a1a.4:0.03385553716709872873)37:0.03106707028634122375)97:1.44444480217024739943)20:0.26496752035167198125,((((ENSORLP00015016603.1_atp5pd:0.13249936098536502227,(ENSXMAP00000006818.1_atp5pd:0.01080630216322064560,ENSPFOP00000006455.1_atp5pd:0.24437938784292614902)69:0.09030979436407318706)16:0.00000100000050002909,((((ENSDARP00000135150.1_atp5pd:0.21318827467446618829,(ENSAMXP00000052936.1_atp5pd:0.00000100000050002909,ENSAMXP00000028367.1_atp5pd:0.00000100000050002909)100:0.23369208917592201868)71:0.07330343238966209596,(Cluster-912.7912_atp5h:0.15753759652939489100,(ENSGMOP00000012400.1_atp5pd:0.32771167728661343421,ENSONIP00000002556.1_atp5pd:0.13510677814989388579)50:0.04942615324189293668)62:0.09295415859309591466)69:0.14197184633889983751,((ENSGMOP00000015610.1_atp5pd:0.34949591257206052974,ENSGACP00000024690.1_atp5pd:0.17996669726319008964)54:0.08029380136932706691,Cluster-912.17347_atp5h:0.21405491119874647810)28:0.03318916828521825679)7:0.05510424699540594079,(ENSTRUP00000022428.2_atp5pd:0.15945746825689288695,ENSTNIP00000003429.1_atp5pd:0.22284566413591963552)80:0.17565210239926157265)9:0.02371094275373368879)98:3.72248080012876281231,(((ENSXMAP00000022679.1_atp5meb:0.00000100000050002909,(ENSTRUP00000053543.1_atp5meb:0.13444366305890931290,(ENSTNIP00000022058.1_atp5meb:0.03074449689043358067,((ENSDARP00000090664.3_atp5meb:0.00000100000050002909,ENSDARP00000152923.1_atp5meb:0.00000100000050002909)100:0.07742502542301803181,(ENSDARP00000098791.2_atp5mea:0.08256231661110836895,((((ENSTRUP00000055493.1_atp5mea:0.24740055929282772640,ENSXMAP00000003635.2_atp5mea:0.30842075392351797625)89:0.22868779017633944495,ENSTNIP00000011994.1_atp5mea:0.10900693693718228883)42:0.00000100000050002909,(ENSONIP00000004636.1_atp5mea:0.00000100000050002909,ENSORLP00015022518.1_atp5mea:0.14584765421121595463)54:0.03613681768232736985)77:0.22979680014999925852,(ENSAMXP00000035656.1_atp5mea:0.00000100000050002909,ENSAMXP00000028448.1_atp5mea:0.20565740053160963541)84:0.10614127354346185317)46:0.09479090070124805700)64:0.29510051203577247758)62:0.35661977656276028226)50:0.22483841628026871029)63:0.46565042129170447494)100:3.80191300569621182248,(ENSGMOP00000004418.1_atp5pb:0.18623723312568971067,(Cluster-6988.0_atp5f1:0.11276924481732603089,(((ENSTRUP00000050264.1_atp5pb:0.15427358784610162301,ENSTRUP00000017811.2_atp5pb:0.00776515454757047401)76:0.23156105124524131722,ENSTNIP00000018201.1_atp5pb:0.05634000034300822024)70:0.16803591318165572721,((ENSONIP00000003085.1_atp5pb:0.09632291574614858243,(ENSXMAP00000022297.1_atp5pb:0.04102917417327214128,ENSPFOP00000013783.1_atp5pb:0.24912654465401656845)99:0.18001549768773486560)16:0.02251565957439512558,(ENSORLP00015003007.1_atp5pb:0.19739523469627492935,(ENSGACP00000010128.1_atp5pb:0.19181644760257068882,((ENSDARP00000122284.1_atp5pb:0.00000100000050002909,ENSDARP00000002747.4_atp5pb:0.00000100000050002909)100:0.19369800199835179866,(ENSAMXP00000047896.1_atp5pb:0.00000100000050002909,ENSAMXP00000038945.1_atp5pb:0.15501551317222123094)99:0.21706386510360264896)96:0.14286995839711100209)45:0.04706046238036402235)31:0.05017684669054579827)11:0.02008776151231934579)17:0.04006476258399231660)42:0.20037943994448031981)98:1.90060606202952708799)27:1.13554339417624294839,(((Cluster-8617.0_atp5j2_trans2:0.00000100000050002909,(Cluster-8617.1_atp5j2:0.01923220212959935935,(Cluster-8617.2_atp5j2:0.01097190731322298350,Cluster-8617.0_atp5j2:0.00822689867594321618)70:0.00547556629901684629)44:0.04192601616296351419)100:0.99230682763972122284,(ENSPFOP00000014990.2_atp5mf:0.03460445605403755093,(((((ENSGMOP00000002488.1_atp5mf:0.36820889639089166012,ENSGACP00000010339.1_atp5mf:0.07087290226132240967)38:0.03309154262181136785,(((ENSONIP00000010682.1_atp5mf:0.00000100000050002909,ENSONIP00000010681.1_atp5mf:0.00000100000050002909)100:0.18299386232286149467,ENSORLP00015033880.1_atp5mf:0.05546842517159739777)70:0.05994373144777775247,((ENSTRUP00000008076.2_atp5mf:0.09710405573788723210,(ENSTNIP00000009017.1_atp5mf:0.12146355094133920449,(ENSTNIP00000002831.1_atp5mf:0.00000100000050002909,ENSTNIP00000006292.1_atp5mf:0.05352799563173932240)48:0.00000100000050002909)63:0.03458202299824841841)66:0.14591912311666610513,(Cluster-912.2658_atp5j2:0.06113409262776235698,Cluster-912.16495_atp5j2:0.11711057347480179069)26:0.00000100000050002909)37:0.06090219797552435393)20:0.05187697936743290716)71:0.29821018837941931645,ENSAMXP00000053115.1_atp5mf:0.21965152857241707074)40:0.12240730458560107607,ENSDARP00000055185.5_atp5mf:0.30967151257802644215)56:0.39266340568259922028,ENSXMAP00000024172.1_atp5mf:0.22380947432694345278)52:0.25659874704929896971)80:0.79618855165715041178)86:2.40344027601822585183,((ENSDARP00000116177.1_atp2a1:1.62060451906036262493,(Cluster-912.3309_atp5c1:0.15788318756160585332,(Cluster-912.3155_atp5c1:0.00000100000050002909,((((ENSGMOP00000003729.1_atp5f1c:0.25574190659564044470,(ENSGACP00000026568.1_atp5f1c:0.00000100000050002909,(ENSGACP00000026566.1_atp5f1c:0.00000100000050002909,ENSGACP00000026565.1_atp5f1c:0.00000100000050002909)100:0.00000100000050002909)100:0.08794007019642735568)48:0.04739467916323625990,(((ENSDARP00000066929.6_atp5f1c:0.06870185769766157247,(ENSAMXP00000029698.1_atp5f1c:0.00000100000050002909,ENSAMXP00000006062.2_atp5f1c:0.00000100000050002909)100:0.10212213428544204830)83:0.11882683119591075371,(ENSONIP00000022591.1_atp5f1c:0.13157627218519765688,(ENSXMAP00000003052.1_atp5f1c:0.00884610079842673008,ENSPFOP00000013063.2_atp5f1c:0.02435753693695993927)98:0.05854314275194418687)33:0.02706535306822162312)7:0.02777841745947605065,(ENSTRUP00000026723.1_atp5f1c:0.05381394881439932609,ENSTNIP00000015610.1_atp5f1c:0.01356539767113244116)88:0.04846645655684966164)4:0.02148091378638714716)16:0.02026599041255936623,(ENSORLP00015005206.1_atp5f1c:0.00000100000050002909,ENSORLP00015005215.1_atp5f1c:0.00000100000050002909)100:0.10026692369968998042)47:0.12114275095986444530,(Cluster-912.2307_atp5c1:0.11969749025449837043,Cluster-912.2775_atp5c1:0.01231249922567174103)88:0.08428298722317266456)6:0.00000100000050002909)33:0.08487233392392343201)75:1.19582223220351324677)82:2.18320436587210098267,((ENSAMXP00000014872.1_atp5pf:0.19381774838249948845,ENSGMOP00000003356.1_atp5pf:0.17757837798453077194)44:0.01572727022371104080,((((ENSORLP00015014376.1_atp5pf:0.12684985465454853837,(ENSPFOP00000002378.2_atp5pf:0.04948178595787564721,(ENSXMAP00000038186.1_atp5pf:0.10396479622617302296,ENSXMAP00000012691.1_atp5pf:0.02569047501087728252)73:0.08134425979472299784)45:0.07555555218488703428)24:0.02725723182219036422,(((Cluster-912.2295_atp5j:0.00261624736998832550,(Cluster-912.2293_atp5j:0.00243943398714292076,Cluster-912.2294_atp5j:0.00000100000050002909)46:0.00000100000050002909)100:0.97921049193602571759,Cluster-2616.0_atp5j:0.94574907052976564525)55:0.29107595376480632776,(ENSDARP00000005644.6_atp5pf:0.06367092953883701778,((ENSDARP00000114450.1_atp5pf:0.00000100000050002909,ENSDARP00000123205.1_atp5pf:0.00000100000050002909)35:0.00000100000050002909,ENSDARP00000113309.1_atp5pf:0.00000100000050002909)75:0.00000100000050002909)97:0.17302578643587573914)39:0.16335994595518499306)17:0.08682492255088637700,Cluster-912.1111_atp5j:0.10901240585127400240)5:0.01128546899949238111,((ENSTNIP00000017560.1_atp5pf:0.07199933869521578378,ENSTRUP00000048123.1_atp5pf:0.13626603268868281438)70:0.06991827741120623663,ENSGACP00000019897.1_atp5pf:0.10713601691869281685)42:0.03731423186014198173)17:0.06212161050023726899)100:2.71138415513452946115)18:0.32746095353150994622)2:0.18267971492391690824)0:0.00000100000050002909)0:0.19443559910777358235,(((ENSONIP00000014589.1_atp2b4:3.28464754414164561425,(((Cluster-912.8536_atp5s:0.59176767800037488598,Cluster-912.3416_atp5s:0.55165894288086581021)99:3.18770131822836644275,(ENSDARP00000112786.1_atp2a2a:1.47993120976473702122,((((ENSGMOP00000007405.1_atp23:0.14818369368371059336,(ENSDARP00000087721.4_atp23:0.20116577230919346908,ENSAMXP00000051000.1_atp23:0.20889216341741723149)81:0.20223760057203291063)100:5.16774301790209733554,(ENSGMOP00000004199.1_atp1b1:0.22898027991549915749,((((ENSAMXP00000033094.1_atp1b1b:0.34476690824554989678,(ENSGMOP00000007679.1_atp1b1b:0.42286897355677749433,((((ENSONIP00000004701.1_atp1b1b:0.19439031809841994525,(ENSPFOP00000018999.2_atp1b1b:0.08205390077879817778,ENSXMAP00000041502.1_atp1b1b:0.11619303161302310667)100:0.31140567892808235229)44:0.03549839785365303813,(ENSORLP00015032105.1_atp1b1b:0.00000100000050002909,ENSORLP00015015785.1_atp1b1b:0.14214842325924939570)100:0.47929578582807863540)64:0.09217252103250460349,(ENSTRUP00000052831.1_atp1b1b:0.11300998507367875090,ENSTNIP00000017498.1_atp1b1b:0.18874836239298364848)87:0.13578872676407582887)37:0.04967068909282260081,((ENSGACP00000020202.1_atp1b1b:0.00000100000050002909,ENSGACP00000020191.1_atp1b1b:0.05817518914709297884)100:0.25200619623190378960,Cluster-912.12523_atp1b1b:0.21114795924413182204)52:0.07658678974546842544)39:0.08030106913822031289)62:0.09045546005429241920)75:0.13471978218750654821,ENSDARP00000115804.1_atp1b1b:0.41691679897634076335)88:0.22430268868081099098,(ENSDARP00000003281.6_atp1b1a:0.62075388701985434459,ENSAMXP00000027805.1_atp1b1a:0.34504215727020043358)55:0.18500286477148458752)42:0.09398430353277159588,((((ENSORLP00015031524.1_atp1b1:0.00818484445969660732,ENSORLP00015014926.1_atp1b1:0.00000100000050002909)100:0.46809917794825400827,(ENSPFOP00000000545.1_atp1b1:0.54006259698619174525,ENSONIP00000024332.1_atp1b1:0.63254077412975717731)16:0.03428657261601730094)30:0.11393576363671940876,(Cluster-912.15618_atp1b1a_trans2:0.00000100000050002909,(Cluster-912.15618_atp1b1a_trans3:0.09180978308305912106,Cluster-912.15618_atp1b1a:0.12215237692701888528)70:0.11704914420213856363)79:0.32227163240880674078)17:0.08061353843005791830,((ENSTNIP00000016779.1_atp1b1:0.25217485017039859008,(ENSTRUP00000047947.1_atp1b1:0.00000100000050002909,ENSTRUP00000052858.1_atp1b1:0.00000100000050002909)100:0.13916218761138909876)99:0.44556953512052399624,ENSGACP00000018045.1_atp1b1:0.55766513600509093340)16:0.07055275352233303376)34:0.09924621756355940516)21:0.26128265475998291301)28:0.23629833949903170098)81:0.49945785281990767723,(((ENSAMXP00000044648.1_atp1b3b:0.25527380732087251447,((Cluster-8629.0_atp1b3b:0.46505020754767228963,((ENSDARP00000129786.1_atp1b3a:0.00000100000050002909,ENSDARP00000013993.7_atp1b3a:0.00000100000050002909)100:0.48317503997386390679,(ENSGMOP00000019132.1_atp1b3a:0.36080486354545765471,(((ENSPFOP00000016928.2_atp1b3a:0.02996634155400006508,ENSXMAP00000004387.1_atp1b3a:0.04606820279892489406)100:0.26128856825465940350,(ENSORLP00015005793.1_atp1b3a:0.33436061045535386826,ENSONIP00000013357.1_atp1b3a:0.17834949211736114694)78:0.04080487536598550319)84:0.05969978742247023656,((ENSTNIP00000010661.1_atp1b3a:0.11821464953632448980,ENSTRUP00000001780.1_atp1b3a:0.20173806707800909233)100:0.24192753216399626170,(ENSGACP00000020796.1_atp1b3a:0.26281801620545264253,(Cluster-912.6630_atp1b3a:0.06185762734234392241,(Cluster-912.6630_atp1b3a_trans2:0.00000100000050002909,Cluster-912.2854_atp1b3a:0.19106210938357132134)66:0.00000100000050002909)99:0.08516667603884692239)43:0.04214844088343940032)61:0.04948003258619892292)92:0.13581597393121513928)82:0.21803046796999447920)52:0.07046015256622743805)54:0.14249131597729175480,ENSDARP00000062873.2_atp1b3b:0.40503586822328263573)43:0.08371126376081637621)95:0.93513440073801323837,((ENSGMOP00000020073.1_atp1b2:0.31404606484896835372,((ENSTRUP00000041325.2_atp1b2:0.06194329755946169358,ENSTNIP00000014728.1_atp1b2:0.04043898404295093174)100:0.13715954079771200402,((ENSORLP00015026487.1_atp1b2:0.16991278774624682391,(Cluster-5125.0_atp1b2b:0.17028862498665886527,((ENSXMAP00000011861.1_atp1b2:0.00000100000050002909,ENSXMAP00000023957.1_atp1b2:0.00000100000050002909)100:0.15449238269933265877,(ENSONIP00000005326.1_atp1b2:0.00000100000050002909,ENSONIP00000005325.1_atp1b2:0.00000100000050002909)100:0.30449608999866900616)40:0.06756043219290382151)22:0.06202930652744680778)26:0.06372891616993087149,(ENSGACP00000026953.1_atp1b2:0.00000100000050002909,ENSGACP00000026952.1_atp1b2:0.00000100000050002909)100:0.22729555090487749136)23:0.03286901715105494670)56:0.09593004472043166475)65:0.11373399714286630546,(((ENSAMXP00000006376.2_atp1b2a:0.27745040954333427541,((ENSDARP00000139476.1_atp1b2a:0.00000100000050002909,(ENSDARP00000133000.1_atp1b2a:0.00000100000050002909,ENSDARP00000138154.1_atp1b2a:0.00000100000050002909)88:0.00000100000050002909)90:0.00000100000050002909,ENSDARP00000141450.1_atp1b2a:0.29064407581456541685)100:0.25901676239534965340)94:0.11136629184438598394,(ENSONIP00000008404.1_atp1b2a:0.00000100000050002909,ENSONIP00000008405.1_atp1b2a:0.00000100000050002909)100:0.42822468100204497121)84:0.13952181492919871197,((ENSDARP00000156390.1_atp1b2b:0.00000100000050002909,ENSDARP00000088594.3_atp1b2b:0.00000100000050002909)100:0.24968680262777728784,((ENSAMXP00000053486.1_atp1b2b:0.00000100000050002909,ENSAMXP00000031481.1_atp1b2b:0.00000100000050002909)93:0.00000100000050002909,(ENSAMXP00000049238.1_atp1b2b:0.02331047379785826726,ENSAMXP00000040409.1_atp1b2b:0.18662605451256181199)56:0.01109100034649328388)91:0.35452364474541780970)69:0.13440860918409164304)38:0.07480801912387488595)68:0.59380785579575934285)61:0.44484953897479651008,(((ENSAMXP00000039970.1_atp1b4:0.24686622757370571546,ENSDARP00000069762.5_atp1b4:0.23596713133462388079)78:0.14216243040536821751,(((ENSGACP00000023022.1_atp1b4:0.18504490598723805084,ENSORLP00015029620.1_atp1b4:0.06813163668803340345)30:0.03060675161671199199,(((Cluster-8268.0_atp1b4_trans4:0.00000100000050002909,((Cluster-8268.0_atp1b4_trans2:0.03627042179055878224,Cluster-8268.0_atp1b4_trans3:0.08692687435324025769)98:0.06208771523831409928,Cluster-8268.0_atp1b4:0.02493743234624128460)81:0.01596989866460809399)96:0.06258827428279591099,((ENSONIP00000003196.1_atp1b4:0.01639614981265815133,ENSONIP00000003195.1_atp1b4:0.00061424743995640654)100:0.15194345008462342705,(ENSPFOP00000017459.1_atp1b4:0.04748316998576541242,ENSXMAP00000031902.1_atp1b4:0.01771983167597345962)98:0.11579032594609126039)53:0.03417933510794492202)38:0.00746506264730436957,(ENSTRUP00000025987.2_atp1b4:0.06999217046294090028,ENSTNIP00000018844.1_atp1b4:0.04262338437852725842)99:0.09668483444684403127)31:0.01088943110718958336)49:0.12484855254566534777,ENSGMOP00000001609.1_atp1b4:0.20588048157904279001)55:0.15796380005560403670)99:1.18327245917832457600,ENSAMXP00000016709.2_atp4b:2.04131228903892791848)26:0.25078650553675074786)36:0.56209762118520112395)39:1.02742960997470333950,(Cluster-7339.2_atp5g3b:0.48932125766795897537,Cluster-7339.1_atp5g3b:0.00000100000050002909)100:5.99572086672763937543)66:0.82923594768609576455)30:0.49138903282366946934)16:0.50264997141191425367,((ENSTRUP00000049441.1_atp5md:0.23972646610678782775,((ENSORLP00015001034.1_atp5md:0.00000100000050002909,(ENSAMXP00000005614.2_atp5md:0.00000100000050002909,(ENSDARP00000125356.1_atp5md:0.00000100000050002909,ENSDARP00000125277.1_atp5md:0.00000100000050002909)68:0.03820605194726216236)96:0.11830297328978765792)74:0.04257079286691992787,(ENSPFOP00000005874.1_atp5md:0.11840201556789256565,ENSXMAP00000004640.2_atp5md:0.00000100000050002909)66:0.25560327615196104523)32:0.01620139277934932662)95:3.45039984583217762548,(ENSORLP00015008383.1_atp5f1e:0.35571293534919073975,(ENSXMAP00000030962.1_atp5f1e:0.25435144935821984991,((ENSONIP00000002438.1_atp5f1e:0.17688187618771747389,ENSTRUP00000050437.1_atp5f1e:0.63880892378913167740)40:0.15910601776216584669,(ENSAMXP00000006907.2_atp5f1e:0.40663579654611037295,ENSDARP00000124085.1_atp5f1e:0.12934685739676049510)84:0.34203752947007870500)34:0.20169238106117581832)48:0.28055469475054861661)98:1.96000820419022425689)19:0.78239863763067196700)4:0.43892784004112483931)4:0.27214986984643457779,(((ENSORLP00015014030.1_atp5mc3:0.18678573910421267246,(ENSORLP00015030950.1_atp5mc3:0.00000100000050002909,ENSORLP00015014009.1_atp5mc3:0.00000100000050002909)38:0.00000100000050002909)86:0.00000100000050002909,((((ENSXMAP00000000402.1_atp5mc3b:0.00000100000050002909,ENSPFOP00000013937.2_atp5mc3b:0.00000100000050002909)99:0.06340320102478259889,ENSGACP00000006060.1_atp5mc3b:0.03580880269446551356)4:0.00000100000050002909,(ENSTNIP00000020075.1_atp5mc3b:0.23089550832519759038,((ENSGMOP00000004646.1_atp5mc3b:0.13378940935101915621,((ENSDARP00000106777.2_atp5mc3a:0.00000100000050002909,ENSDARP00000015997.6_atp5mc3a:0.00000100000050002909)100:0.13823240142419196408,(ENSTNIP00000002653.1_atp5mc1:0.09927345167170248397,((Cluster-912.10337_atp5g1:0.00000100000050002909,((((ENSGMOP00000016438.1_atp5mc1:0.06810520196254489511,(ENSDARP00000072885.4_atp5mc1:0.14025825259007476675,ENSAMXP00000016391.1_atp5mc1:0.05320015613363396345)61:0.07542247828398780662)13:0.01897751406924897549,ENSGACP00000007411.1_atp5mc1:0.02545780703191915031)16:0.02448068525166674156,(ENSORLP00015010732.1_atp5mc1:0.06117318832456770938,Cluster-912.11007_atp5g1:0.00000100000050002909)7:0.00000100000050002909)4:0.05982615245286879158,(ENSONIP00000004260.1_atp5mc1:0.14100311414895053130,Cluster-912.7503_atp5g1:0.03182600243194729644)9:0.00000100000050002909)18:0.05493214171644672517)19:0.01317553681312849320,(ENSTNIP00000000924.1_atp5mc1:0.00000100000050002909,ENSTNIP00000013751.1_atp5mc1:0.00000100000050002909)66:0.01954788624120987195)42:0.07578729493423036478)97:0.26547364209200496887)41:0.03682933496666861151)40:0.07139624816156756038,ENSTRUP00000050801.1_atp5mc3b:0.03739078310724811699)14:0.02492458945277190724)15:0.02426469714468987987)18:0.01247643950029339935,(ENSONIP00000010843.1_atp5mc3b:0.03623277335291613666,((ENSAMXP00000038681.1_atp5mc3b:0.04020361734970663570,(ENSAMXP00000043534.1_atp5mc3b:0.00000100000050002909,ENSAMXP00000040586.1_atp5mc3b:0.00000100000050002909)95:0.00000100000050002909)93:0.03280613669733573740,(Cluster-4857.0_atp5g3a:0.21281436723043961612,(ENSDARP00000014252.6_atp5mc3b:0.00000100000050002909,ENSDARP00000113590.1_atp5mc3b:0.00000100000050002909)100:0.05854248289007122491)39:0.02384981353984682445)67:0.07799329677843067077)46:0.04884886422936436656)18:0.03699665467518806899)97:0.86975800384656209996,((ENSAMXP00000005103.2_atp7b:0.46302439679662754646,(ENSAMXP00000019483.2_atp7a:0.10165967794568933624,ENSDARP00000054976.5_atp7a:0.13871400216871704325)99:0.31029287212262723905)99:0.69804334323228223180,(Cluster-912.6197_atp5b_trans2:0.07457292096486858868,(((Cluster-912.4267_atp5b:0.00858830947406942664,Cluster-912.4267_atp5b_trans2:0.00000100000050002909)77:0.00846662781294448691,Cluster-912.6196_atp5b:0.00182394932687153727)95:0.05257048985486501708,((ENSDARP00000060309.6_atp5f1b:0.01374048596220562093,(Cluster-2090.0_atp5b:0.26181836448691020447,ENSAMXP00000019252.1_atp5f1b:0.00000100000050002909)11:0.01915704999037748379)6:0.00572757379435121471,(((ENSGACP00000018429.1_atp5f1b:0.11771406676019191551,ENSGMOP00000010823.1_atp5f1b:0.05041307266074896570)45:0.03431367135672961505,ENSTRUP00000048483.1_atp5f1b:0.01300729639794243747)30:0.03966695521781327116,(((ENSXMAP00000013959.1_atp5f1b:0.00668444948459701559,ENSPFOP00000010989.2_atp5f1b:0.00773774611325248832)98:0.01359274305692974999,ENSTNIP00000016253.1_atp5f1b:0.01912373174519159738)2:0.00000100000050002909,(ENSONIP00000014926.1_atp5f1b:0.00271767920714952125,(Cluster-912.6197_atp5b:0.00000100000050002909,(ENSORLP00015033608.1_atp5f1b:0.00000100000050002909,ENSORLP00015018090.1_atp5f1b:0.00000100000050002909)99:0.04383320227843643530)53:0.00535470215680629389)16:0.00521480905605943481)32:0.01974538977635942327)9:0.00712546707174096898)14:0.01701647269389045675)30:0.11714432293765660031)100:2.57925649055282280031)65:0.37118471741867120617)97:1.69725281830545848827)3:0.27555062161783278052,((Cluster-912.1422_atp5o:0.18725995599014089166,(Cluster-912.1422_atp5o_trans2:0.06142562918934860866,(((((ENSORLP00015001533.1_atp5po:0.00000100000050002909,ENSORLP00015001524.1_atp5po:0.03919784272527294250)91:0.18352436241318106913,(ENSGACP00000023981.1_atp5po:0.11990602891331790525,(ENSGACP00000023980.1_atp5po:0.00000100000050002909,ENSGACP00000023982.1_atp5po:0.03877103844368568614)86:0.00000100000050002909)82:0.25411278320488761562)7:0.02046085245068253455,(((ENSGMOP00000017454.1_atp5po:0.41506989020723245032,(ENSTNIP00000011783.1_atp5po:0.02552156945699337459,ENSTRUP00000004893.2_atp5po:0.07915570555877793346)88:0.07417602435462755661)36:0.05873978575568219312,(ENSAMXP00000002145.1_atp5po:0.11551302057730983286,ENSDARP00000003389.7_atp5po:0.07222469694149749597)99:0.13891218041793090832)25:0.05117607429126748431,ENSONIP00000016285.1_atp5po:0.04723332905143092647)14:0.02757192111596705117)15:0.01031195255250199651,(ENSXMAP00000026248.1_atp5po:0.00924082367512126315,ENSPFOP00000012016.2_atp5po:0.04515484060194244892)100:0.07484114061463593981)47:0.06815473676103679657,Cluster-912.18617_atp5o:0.00000100000050002909)40:0.02033019372194165217)48:0.11672845991915718755)98:3.33026266415038785240,(ENSAMXP00000038155.1_atp6v1h:0.00000100000050002909,(ENSAMXP00000045515.1_atp6v1h:0.00000100000050002909,ENSAMXP00000018744.1_atp6v1h:0.00000100000050002909)100:0.04252096780410383886)100:3.04968671282851522264)22:0.88067686063571160027)0:0.29526378123109392471)0:0.15406071407113924865)1:0.24911562119783994818,((((ENSAMXP00000016022.2_atp5f1d:0.29683394154184944425,(ENSDARP00000022528.7_atp5f1d:0.00000100000050002909,ENSDARP00000148604.1_atp5f1d:0.00000100000050002909)100:0.15112360027108723282)53:0.03406937818107479837,((ENSXMAP00000031186.1_atp5f1d:0.00000100000050002909,ENSPFOP00000003558.1_atp5f1d:0.07633370133053209161)73:0.03671481293484604724,((ENSORLP00015021129.1_atp5f1d:0.14371842174530766179,(ENSONIP00000003039.1_atp5f1d:0.09628319515879361912,((Cluster-8113.1_atp5d:0.03999048301315960563,Cluster-8113.0_atp5d:0.01299206132846640778)79:0.00000100000050002909,(ENSGMOP00000012704.1_atp5f1d:0.19030466302665705047,(ENSGACP00000017207.1_atp5f1d:0.00000100000050002909,ENSGACP00000017220.1_atp5f1d:0.00000100000050002909)100:0.08603554892114945174)86:0.12663097097244022105)59:0.09769754923771657718)13:0.02550765763737286584)23:0.07419488826113294910,(ENSTNIP00000007080.1_atp5f1d:0.03799780381183525541,(ENSTRUP00000052491.1_atp5f1d:0.51770698855741181799,ENSTRUP00000046322.1_atp5f1d:0.00000100000050002909)92:0.09185493135640990237)71:0.09119930412218295313)42:0.05016890576579228350)60:0.06788669861581772547)94:1.61758906860331408417,(ENSTRUP00000052999.1_atp5f1a:0.23366097449780717787,((ENSTNIP00000009809.1_atp5f1a:0.01299454394457514803,(((((ENSTNIP00000019795.1_atp5f1a:0.01351949379788113838,Cluster-912.6376_atp5a1:0.01279810835939171852)30:0.00137861264447842785,(((ENSXMAP00000025793.1_atp5fa1:0.00000100000050002909,ENSXMAP00000003469.2_atp5fa1:0.00000100000050002909)99:0.01926700823424819589,((ENSORLP00015011075.1_atp5fa1:0.00000100000050002909,ENSORLP00015011058.1_atp5fa1:0.03126330209816183259)90:0.02118436046628453112,ENSONIP00000019192.1_atp5fa1:0.00891798994582100948)62:0.01417436170301459956)15:0.00771853276045797194,((ENSTRUP00000040173.2_atp5f1a:0.03060767978632113195,ENSTRUP00000046189.2_atp5f1a:0.00000100000050002909)67:0.00292966644269253155,(ENSGMOP00000008029.1_atp5fa1:0.04861039274703328472,(ENSGACP00000008604.1_atp5fa1:0.00000100000050002909,ENSGACP00000008571.1_atp5fa1:0.01591155375116827531)99:0.02700274216355013149)82:0.02850602259720705703)18:0.00922171484031455817)7:0.00000100000050002909)27:0.02937087844058840214,(ENSORLP00015030574.1_atp5f1a:0.03919717495909019744,((ENSXMAP00000001168.1_atp5f1a:0.00558067537823779027,(ENSPFOP00000021654.1_atp5f1a:0.00000100000050002909,ENSPFOP00000014357.2_atp5f1a:0.06512299098868044867)88:0.00527020904328865877)90:0.02511994348760746010,ENSONIP00000009498.1_atp5f1a:0.01391689373762285999)67:0.00589224493444952344)47:0.01522919496147553259)1:0.00000100000050002909,((Cluster-2119.0_atp5a1:0.49168916414692692696,(ENSGACP00000021314.1_atp5f1a:0.00000100000050002909,ENSGACP00000021310.1_atp5f1a:0.00000100000050002909)100:0.02951492818084274980)33:0.03234139311511705778,((Cluster-912.8878_atp5a1:0.00000100000050002909,Cluster-912.11142_atp5a1:0.01860435285452404289)100:0.17056849818219135817,Cluster-912.10989_atp5a1:0.00329003158425166800)40:0.00926769454020198551)3:0.00674483031412849519)5:0.00437956054317091906,(ENSDARP00000027947.7_atp5fa1:0.02469239890007635801,ENSAMXP00000015095.2_atp5fa1:0.02760627845077636214)44:0.01210304497038931261)23:0.00581639862713387561)23:0.00360441196063947646,ENSTRUP00000049626.1_atp5f1a:0.00032805881547062429)50:0.13069729669228077884)100:2.99839363227923039190)53:1.44802906770367290079,(Cluster-1975.0_atp2b2:1.41854533021883755239,((ENSORLP00015035649.1_atp5mg:0.00000100000050002909,(((ENSAMXP00000037968.1_atp5l:0.11364187421174702652,ENSDARP00000007716.6_atp5l:0.29528675383127100940)44:0.12202620602350890133,(ENSONIP00000022091.1_atp5l:0.09268819291534764748,(ENSTNIP00000011412.1_atp5l:0.13231395531680598121,(ENSXMAP00000005958.2_atp5l:0.11454863224388760201,ENSPFOP00000012378.1_atp5l:0.31924157592614743617)97:0.63769971359737209760)13:0.09420201451930565462)6:0.06690456581978802830)4:0.04584705643057206126,((ENSTRUP00000049406.1_atp5l:0.16764337990282215940,ENSGACP00000026705.1_atp5l:0.05844259485217574018)28:0.04422094713571034924,((ENSGMOP00000019403.1_atp5l:0.31004442146342719999,Cluster-5299.0_atp5l:0.07922286302052376772)6:0.03467514025549302270,Cluster-6842.1_atp5l:0.20587978049858970953)3:0.04176103868540910480)7:0.06984335183343719222)18:0.03240284876584186013)92:3.61770155546264238211,(((ENSAMXP00000015020.2_atp2b3a:0.10242171977304265207,(ENSDARP00000087549.4_atp2b3a:0.04984243277772196223,(ENSDARP00000115111.1_atp2b3a:0.00000100000050002909,ENSDARP00000119407.1_atp2b3a:0.00156913387049389995)98:0.00063170460095338316)100:0.08199741017738276794)100:0.06953857471174086646,(((ENSAMXP00000050703.1_atp2b3b:0.00704767394954025194,(ENSAMXP00000048130.1_atp2b3b:0.00000100000050002909,ENSAMXP00000048206.1_atp2b3b:0.00000100000050002909)100:0.00000100000050002909)100:0.01039504800576849554,(ENSAMXP00000013694.2_atp2b3b:0.00111573076401458283,((ENSDARP00000143631.2_atp2b3b:0.00486827073553683896,(ENSDARP00000127908.1_atp2b3b:0.00000100000050002909,ENSDARP00000087157.3_atp2b3b:0.00000100000050002909)99:0.00000100000050002909)100:0.08225549178126553840,(ENSAMXP00000032754.1_atp2b3b:0.00000100000050002909,ENSAMXP00000051522.1_atp2b3b:0.00000100000050002909)100:0.00000100000050002909)99:0.00539812150415042158)99:0.05054989596532454693)100:0.06775093803659666680,(((ENSORLP00015014334.1_atp2b3b:0.00000100000050002909,ENSORLP00015014353.1_atp2b3b:0.00000100000050002909)100:0.00049822545422251727,(ENSORLP00015031150.1_atp2b3b:0.02914458847436251360,ENSORLP00015031127.1_atp2b3b:0.01389719872597743218)100:0.02409788202348972161)100:0.07661776343349810392,((ENSXMAP00000027681.1_atp2b3b:0.00000100000050002909,ENSXMAP00000030884.1_atp2b3b:0.00000100000050002909)100:0.01356818946662066878,(ENSPFOP00000026629.1_atp2b3b:0.00155989921833156204,((ENSXMAP00000021816.1_atp2b3b:0.00737447961866668448,ENSXMAP00000004462.2_atp2b3b:0.00000100000050002909)88:0.01634362350605627831,ENSPFOP00000016721.2_atp2b3b:0.00000100000050002909)100:0.05713281235052492663)47:0.00847548274336524035)98:0.03129270872999729419)100:0.13315148757684883152)98:0.06410787882031000751)99:0.09645082971988339082,((((Cluster-912.17181_atp2b2_trans2:0.09282782944721615359,Cluster-912.15082_atp2b4:0.00000100000050002909)82:0.07596576343497989103,(Cluster-912.15084_atp2b4:0.01885575323566308567,(ENSONIP00000000632.1_atp2b4:0.04214910418396065894,((ENSGMOP00000013761.1_atp2b4:0.10618918722306569524,ENSGACP00000005384.1_atp2b4:0.06385756703951010749)87:0.02319730355799832014,(((ENSAMXP00000007651.2_atp2b4:0.04076360582209216654,(ENSAMXP00000050874.1_atp2b4:0.00000100000050002909,ENSAMXP00000032579.1_atp2b4:0.00000100000050002909)100:0.01292509486710139051)98:0.06238492710936349717,(((ENSDARP00000130984.1_atp2b4:0.00000100000050002909,(ENSDARP00000136538.2_atp2b4:0.00000100000050002909,ENSDARP00000046121.9_atp2b4:0.00000100000050002909)65:0.00108862549399066561)62:0.00013016572613626872,ENSDARP00000153564.1_atp2b4:0.00000100000050002909)77:0.04005865603793828944,(ENSDARP00000109303.1_atp2b4:0.00000100000050002909,ENSDARP00000147194.1_atp2b4:0.00000100000050002909)100:0.01681709968959311033)100:0.07702868964699438603)97:0.04762152614734313505,(((ENSPFOP00000023936.1_atp2b4:0.02658158631091086035,ENSXMAP00000035337.1_atp2b4:0.00778954189013689614)80:0.01068445439350049209,(((ENSXMAP00000036412.1_atp2b4:0.00000100000050002909,ENSXMAP00000027087.1_atp2b4:0.00000100000050002909)100:0.00167636875225008050,ENSXMAP00000009133.1_atp2b4:0.00000100000050002909)86:0.00820696571246800829,ENSPFOP00000015468.2_atp2b4:0.01409130552104837300)99:0.04298257740467015947)99:0.09007758377588691301,(ENSTRUP00000020985.2_atp2b4:0.11931714187821911011,((ENSTNIP00000004110.1_atp2b4:0.00000100000050002909,ENSTNIP00000005589.1_atp2b4:0.00000100000050002909)53:0.00000100000050002909,(ENSTNIP00000003440.1_atp2b4:0.00000100000050002909,ENSTNIP00000017853.1_atp2b4:0.00155503630999346263)100:0.01852025518101450829)99:0.02886563509543018866)99:0.05195852315915563263)43:0.01090328033333157198)20:0.00949594778618099468)20:0.01365118683792680872)46:0.02031420639064478173)87:0.13849226155496238699)63:0.14106776073245214098,(Cluster-912.5337_atp2b1a:0.03079909108498555745,(Cluster-912.5615_atp2b1a_trans3:0.05946781462856440270,(((Cluster-912.5615_atp2b1a:0.00000100000050002909,Cluster-912.5615_atp2b1a_trans2:0.00000100000050002909)98:0.00000100000050002909,(Cluster-912.5473_atp2b1a_trans3:0.00000100000050002909,(Cluster-912.5473_atp2b1a_trans2:0.00000100000050002909,Cluster-912.5473_atp2b1a:0.00000100000050002909)68:0.00099415570918689978)66:0.00000100000050002909)98:0.01115140204022041850,(((ENSGACP00000026081.1_atp2b4:0.00000100000050002909,(ENSGACP00000026080.1_atp2b4:0.05217040206996412938,ENSGACP00000026079.1_atp2b4:0.00000100000050002909)32:0.00000100000050002909)97:0.08135740699782907648,((ENSORLP00015030029.1_atp2b4:0.00000100000050002909,((ENSORLP00015029997.1_atp2b4:0.00373936802294587509,ENSORLP00015030135.1_atp2b4:0.00422308793790721667)96:0.03909393271182733109,ENSORLP00015012758.1_atp2b4:0.00000100000050002909)61:0.00000100000050002909)64:0.01741623314606591602,(ENSORLP00015012671.1_atp2b4:0.00113731817966435697,ENSORLP00015012716.1_atp2b4:0.00000100000050002909)95:0.00139052091967811699)99:0.05649278861829749171)52:0.01845138451173600549,(((ENSTRUP00000040002.2_atp2b4:0.05533086056703733630,(ENSTRUP00000040000.2_atp2b4:0.00000100000050002909,ENSTRUP00000039998.2_atp2b4:0.00114555352352494681)98:0.00000100000050002909)95:0.02081518999638012901,(ENSTNIP00000009501.1_atp2b4:0.00000100000050002909,ENSTNIP00000009500.1_atp2b4:0.00000100000050002909)100:0.02488121291805105856)94:0.02594717743495398438,((((((ENSTRUP00000003573.2_atp2b1b:0.00333699146168296018,(ENSTRUP00000054203.1_atp2b1b:0.00000100000050002909,ENSTRUP00000051350.1_atp2b1b:0.00000100000050002909)100:0.02135196052420617815)99:0.03520979025970043946,(ENSTNIP00000019157.1_atp2b1b:0.00000100000050002909,ENSTNIP00000004455.1_atp2b1b:0.00000100000050002909)100:0.04111717924733724466)98:0.06586536756424091199,(Cluster-912.15155_atp2b1b:0.01030990363993221012,(Cluster-912.15155_atp2b1b_trans2:0.00000100000050002909,Cluster-912.15145_atp2b1b:0.01836717821547552421)99:0.00183646621258111670)99:0.21229411206138526502)94:0.11632541818874155004,((ENSDARP00000124996.1_atp2b1b:0.00843679949928518788,(ENSDARP00000124753.1_atp2b1b:0.00000100000050002909,(ENSDARP00000095128.3_atp2b1b:0.00124260597503764994,(ENSDARP00000123725.1_atp2b1b:0.00000100000050002909,ENSDARP00000124653.1_atp2b1b:0.00000100000050002909)4:0.00000100000050002909)21:0.00000100000050002909)42:0.00087095909259917511)100:0.09460638394130335693,(ENSAMXP00000030101.1_atp2b1b:0.00000100000050002909,(((ENSAMXP00000050912.1_atp2b1b:0.00000100000050002909,ENSAMXP00000049328.1_atp2b1b:0.00000100000050002909)25:0.00000100000050002909,ENSAMXP00000051414.1_atp2b1b:0.00000100000050002909)21:0.00000100000050002909,ENSAMXP00000009678.1_atp2b1b:0.00000100000050002909)99:0.00000100000050002909)100:0.08364210318892295604)100:0.07076470893685044006)91:0.07560841691192943248,(ENSDARP00000109980.2_atp2b1a:0.00114248345416137053,ENSDARP00000072130.5_atp2b1a:0.00000100000050002909)94:0.09743406813855243209)78:0.05037858577247666253,(ENSONIP00000014587.1_atp2b4:0.01093416407538176649,ENSONIP00000014588.1_atp2b4:0.00000100000050002909)98:0.03212523951554860369)20:0.00722881887038709110)16:0.00553860227580226048)48:0.01535373698812205444)71:0.06548906888560938888)59:0.04881783628893954924)55:0.08988606114431611782)25:0.04656469656706566096,(((ENSGMOP00000003948.1_atp2b2:0.18492841017864522501,((ENSGACP00000009528.1_atp2b2:0.00000100000050002909,((ENSGACP00000009524.1_atp2b2:0.00000100000050002909,ENSGACP00000009521.1_atp2b2:0.00000100000050002909)99:0.00231727557156425614,ENSGACP00000009531.1_atp2b2:0.00000100000050002909)97:0.00413070689031563246)99:0.06779847758539703229,((ENSTNIP00000017854.1_atp2b2:0.10166438974371717896,ENSTRUP00000014567.2_atp2b2:0.01020192312282667928)97:0.01884669828579014703,((Cluster-3117.0_atp2b2:0.21914194910574355535,(ENSONIP00000018052.1_atp2b2:0.00623812258315569780,ENSONIP00000018051.1_atp2b2:0.00000100000050002909)84:0.00000100000050002909)62:0.00765748310649109944,((ENSPFOP00000025960.1_atp2b2:0.00922665720346425855,((((ENSXMAP00000031149.1_atp2b2:0.00000100000050002909,(ENSXMAP00000039668.1_atp2b2:0.00000100000050002909,ENSXMAP00000027009.1_atp2b2:0.00000100000050002909)79:0.00000100000050002909)21:0.00000100000050002909,ENSXMAP00000034193.1_atp2b2:0.00000100000050002909)40:0.00000100000050002909,(ENSXMAP00000039292.1_atp2b2:0.00000100000050002909,ENSXMAP00000029291.1_atp2b2:0.00000100000050002909)61:0.00000100000050002909)79:0.00535728257913074737,(ENSPFOP00000012316.2_atp2b2:0.01603282664143573788,((Cluster-912.4393_atp2b2_trans2:0.00000100000050002909,Cluster-912.4393_atp2b2:0.00000100000050002909)100:0.07070990381167056860,(ENSXMAP00000017590.1_atp2b2:0.00000100000050002909,ENSXMAP00000036689.1_atp2b2:0.00170176021402124395)100:0.00959753350672715860)6:0.02186092323818999636)5:0.02765355556943486018)1:0.00000100000050002909)4:0.03051533310397139959,((ENSORLP00015030822.1_atp2b2:0.00000100000050002909,ENSORLP00015030801.1_atp2b2:0.00000100000050002909)100:0.04230218939133571776,(ENSORLP00015030786.1_atp2b2:0.00000100000050002909,ENSORLP00015013744.1_atp2b2:0.00000100000050002909)100:0.00000100000050002909)52:0.04130769195817356881)49:0.00857634415610418477)41:0.01125247791179860568)24:0.00643445511607924642)48:0.02064776237994627589)49:0.02589739494654140495,(ENSDARP00000129987.1_atp2b2:0.05782395834726629380,(((ENSAMXP00000046364.1_atp2b2:0.00000100000050002909,ENSAMXP00000045431.1_atp2b2:0.00000100000050002909)93:0.00170131007069070366,ENSAMXP00000028635.1_atp2b2:0.00000100000050002909)100:0.00681286970180609505,(ENSAMXP00000000037.2_atp2b2:0.00000100000050002909,(ENSAMXP00000052275.1_atp2b2:0.00000100000050002909,(ENSAMXP00000042525.1_atp2b2:0.04569279908891335507,(ENSAMXP00000027890.1_atp2b2:0.00000100000050002909,ENSAMXP00000029855.1_atp2b2:0.00000100000050002909)80:0.00000100000050002909)36:0.00000100000050002909)45:0.00000100000050002909)87:0.00000100000050002909)100:0.04795078103258762492)89:0.02380540869678541074)48:0.02601621583684850594,Cluster-912.17181_atp2b2:0.93070027952344980271)62:0.05399085093484062847)19:0.09471134705786282693)51:0.33167250998539377083)25:0.00000100000050002909)39:0.65917944346632173502)2:0.18379089558417968653)7:0.49160646498490734313)98:1.76382128281888084231,((ENSORLP00015010755.1_atp5if1b:0.00000100000050002909,ENSORLP00015028782.1_atp5if1b:0.00000100000050002909)100:0.06112315693553735385,(ENSONIP00000004488.1_atp5if1b:0.06296155563954174139,((ENSGMOP00000011533.1_atp5if1b:0.34305020582663342532,ENSGACP00000012269.1_atp5if1b:0.00000100000050002909)39:0.05223359488765437486,(((((ENSDARP00000126217.1_atp5if1a:0.16100663902322903676,ENSDARP00000081676.5_atp5if1a:0.00000100000050002909)93:0.22343145941157663281,((ENSTRUP00000022123.1_atp5if1a:0.12229390141582885398,ENSTNIP00000020723.1_atp5if1a:0.16510339750420310878)94:0.07406689735421459475,(ENSONIP00000024784.1_atp5if1a:0.05717149743619080043,ENSXMAP00000020331.2_atp5if1a:0.22040425871398178215)63:0.09496289818499914492)70:0.07318519101088696854)88:0.21209673133216233598,(ENSDARP00000064737.5_atp5if1b:0.00000100000050002909,ENSDARP00000156684.1_atp5if1b:0.00000100000050002909)100:0.25180605002695560790)40:0.10531753860626444363,ENSTRUP00000049816.1_atp5if1b:0.08407603801451293823)13:0.00000100000050002909,(ENSXMAP00000007785.1_atp5if1b:0.01562325414768899780,ENSPFOP00000013550.1_atp5if1b:0.01725138717644985817)91:0.05200547480385712962)13:0.04297488437969480130)7:0.02385930650955816329)11:0.04429484922188534068)100:2.97763770948525774429)82:0.98038107795069895367,ENSAMXP00000041113.1_atp13a2:0.87088967915524773122)93:0.89098469843756622488,ENSAMXP00000028775.1_atp13a3:0.14638557667098925363);
#cacna
((((((ENSGMOP00000010238.1_cacna2d2b:0.12656346273503055189,((((ENSTNIP00000017731.1_cacna2d2b:0.03675098216603244622,ENSTRUP00000036607.2_cacna2d2b:0.01865386086085450007)100:0.10983029673806274373,((ENSORLP00015020599.1_cacna2d2b:0.02561007594745740371,(ENSORLP00015020551.1_cacna2d2b:0.20589841094022373613,(ENSORLP00015035355.1_cacna2d2b:0.06613163314319552011,ENSORLP00015035308.1_cacna2d2b:0.00436842689936863416)65:0.00000100000050002909)98:0.03326368464385275753)100:0.10907596213592177237,(ENSPFOP00000018701.2_cacna2d2b:0.00690251765316055640,(ENSXMAP00000017386.2_cacna2d2b:0.00000100000050002909,ENSXMAP00000039473.1_cacna2d2b:0.00000100000050002909)100:0.01429034534341630351)100:0.18521142033184112563)62:0.02282029567104780846)12:0.00031595152512010248,ENSONIP00000018163.1_cacna2d2b:0.14850063885244516038)60:0.02229442055222130917,ENSGACP00000002013.1_cacna2d2b:0.11645260909237925562)98:0.06829657402932673427)100:0.13747331914368782213,((ENSAMXP00000054217.1_cacna2d2b:0.05741396813738079002,(ENSAMXP00000014094.2_cacna2d2b:0.00902374855281432194,ENSAMXP00000034811.1_cacna2d2b:0.15959354125523275703)63:0.00615500155815883448)100:0.13404921201392122621,(ENSDARP00000113230.1_cacna2d2b:0.00000100000050002909,ENSDARP00000099574.3_cacna2d2b:0.00000100000050002909)100:0.25907316731053964265)97:0.09372222084703207834)100:0.34403224706790463960,(((((ENSXMAP00000040361.1_cacna1db:0.00000100000050002909,ENSXMAP00000030147.1_cacna1db:0.00000100000050002909)100:0.71942052857657567966,(ENSDARP00000118525.1_cacna1db:0.82779076024475417572,ENSAMXP00000015467.2_cacna1db:0.50394097591003872427)100:0.89200094461050971617)100:5.07562820110092260961,((((((((((ENSONIP00000016214.1_cacna1bb:0.12733329477163171650,(ENSORLP00015018096.1_cacna1bb:0.13499789140973217361,(ENSXMAP00000007420.2_cacna1bb:0.02776609168326613086,(ENSPFOP00000029727.1_cacna1b:0.01323995655163431526,ENSPFOP00000017671.2_cacna1b:0.06900053062568378692)100:0.02535820855598659024)100:0.13540089244138986402)56:0.03429553825899467334)45:0.01363932779098959124,Cluster-4214.0_cacna1bb:0.06530110028889467289)57:0.00408708665047604475,((((ENSTNIP00000007773.1_cacna1bb:0.00781580482677613798,ENSTNIP00000007888.1_cacna1bb:0.00586134860248308919)100:0.16342419272568323163,ENSTRUP00000016107.2_cacna1bb:0.08360171229137483562)100:0.09006891236648768839,ENSGACP00000023871.1_cacna1bb:0.09867373484327883471)51:0.00939182130482013079,(Cluster-5841.1_cacna1bb_trans2:0.00197212492138310568,Cluster-5841.1_cacna1bb:0.04322033868474825513)100:0.04371165392732535154)42:0.00931456743558281910)93:0.13792384033104165830,(((ENSDARP00000151979.1_cacna1bb:0.00000100000050002909,ENSDARP00000084400.6_cacna1bb:0.00000100000050002909)100:0.00122316363982473723,ENSDARP00000112703.2_cacna1bb:0.00000100000050002909)100:0.11827274044974103728,(ENSAMXP00000013065.2_cacna1bb:0.00000100000050002909,((ENSAMXP00000039784.1_cacna1bb:0.00000100000050002909,ENSAMXP00000032540.1_cacna1bb:0.00000100000050002909)86:0.00000100000050002909,ENSAMXP00000037593.1_cacna1bb:0.00000100000050002909)88:0.00000100000050002909)100:0.11178049786644807251)98:0.12006546448602725685)98:0.09458292252232709807,((ENSAMXP00000016465.2_cacna1ba:0.12464116497788652049,((ENSDARP00000047718.4_cacna1ba:0.00000100000050002909,ENSDARP00000114260.1_cacna1ba:0.00572182712292422860)93:0.00066680533933240389,ENSDARP00000137390.2_cacna1ba:0.00128704347094838237)100:0.12723457591679696033)100:0.07881716294316043481,(ENSGACP00000004380.1_cacna1ba:0.27075503936824635298,(ENSORLP00015001993.1_cacna1ba:0.16064149490020715461,(ENSXMAP00000004209.2_cacna1ba:0.05407973318905608118,ENSPFOP00000008532.2_cacna1ba:0.03920092433992824338)100:0.16934048593484013479)41:0.04467298397646159158)100:0.08168495205327977460)100:0.08102641412784493402)98:0.26403576916892546045,((((ENSDARP00000123541.1_cacna1ea:0.13701849407201235898,((ENSGMOP00000015049.1_cacna1ea:0.11767755246500710697,Cluster-374.0_cacna1e:0.00000100000050002909)27:0.02181927200805669834,((Cluster-383.0_cacna1ea:0.00000100000050002909,(((ENSTRUP00000023350.2_cacna1ea:0.08249372021263137733,((ENSTNIP00000018568.1_cacna1ea:0.00000100000050002909,ENSTNIP00000022822.1_cacna1ea:0.00000100000050002909)99:0.00000100000050002909,ENSTNIP00000018569.1_cacna1ea:0.00120528004742274583)95:0.06582342125263745958)68:0.09596704318769584685,(((ENSONIP00000002416.1_cacna1ea:0.11790715128762901953,(Cluster-5841.0_cacna1e:0.01516653133557860356,ENSGACP00000014398.1_cacna1ea:0.04942760761820356313)78:0.07861675265165216087)14:0.00923864673090881924,((Cluster-3721.0_cacna1e_trans2:0.00000100000050002909,Cluster-3721.0_cacna1e:0.04148175877921062710)100:0.19809015155638640127,Cluster-8675.0_cacna1e:0.85545180825048194873)12:0.02343649371746448634)12:0.01978267685521351710,Cluster-1449.0_cacna1e:0.14505597526242505757)6:0.00000100000050002909)6:0.02091566802492559121,(ENSPFOP00000008275.2_cacna1ea:0.06598941731220298035,Cluster-3453.0_cacna1e:0.09354055943284619867)75:0.06594421992929265508)11:0.03137586160161924542)6:0.00000100000050002909,Cluster-3123.0_cacna1e:0.02710644334431483102)16:0.01911076478611559507)86:0.06421011558885016124)82:0.06855059710110415760,(ENSDARP00000119560.1_cacna1ea:0.00000100000050002909,ENSDARP00000084404.6_cacna1ea:0.04052978552014129682)100:0.24744357360403579360)96:0.08986068693331165924,((ENSAMXP00000009204.2_cacna1eb:0.05108144849582741537,(ENSDARP00000118832.2_cacna1eb:0.00000100000050002909,ENSDARP00000137591.2_cacna1eb:0.04371218268528052203)100:0.15966894551747154440)100:0.11245578466909841864,(((ENSONIP00000012032.1_cacna1eb:0.05901231619684267626,(ENSORLP00015008381.1_cacna1eb:0.14733801836083379455,(((ENSXMAP00000032521.1_cacna1eb:0.00000100000050002909,ENSXMAP00000033686.1_cacna1eb:0.00000100000050002909)100:0.00000100000050002909,ENSXMAP00000019170.2_cacna1eb:0.00000100000050002909)100:0.01118682167691821376,ENSPFOP00000014799.1_cacna1eb:0.02962875324082852105)100:0.05569147366345515021)71:0.02501500619472684511)53:0.01530183892781111256,(ENSGMOP00000002540.1_cacna1eb:0.15758640877356885901,ENSGACP00000023651.1_cacna1eb:0.09156303724422516777)98:0.06870237707747496592)39:0.02430619857464351094,ENSTRUP00000021601.2_cacna1eb:0.06300165698173819384)100:0.15041862865115881998)100:0.14559678579967022527)100:0.57824512435928721032,(((ENSGMOP00000008214.1_cacna1aa:0.12748849998907860193,((ENSGACP00000016841.1_cacna1aa:0.05690187300973257450,ENSTNIP00000015596.1_cacna1aa:0.09482719650014195811)34:0.01007145557695693014,((ENSORLP00015003246.1_cacna1aa:0.09831957820701013595,ENSONIP00000002538.1_cacna1aa:0.05539118337710014633)20:0.00815353333097939420,(ENSTRUP00000005669.2_cacna1aa:0.12089374603597582980,(ENSPFOP00000010936.2_cacna1aa:0.02554055284916888213,(ENSXMAP00000021246.1_cacna1aa:0.00000100000050002909,(ENSXMAP00000014068.2_cacna1aa:0.00000100000050002909,ENSXMAP00000038956.1_cacna1aa:0.00000100000050002909)100:0.00000100000050002909)100:0.00516301996692919516)100:0.05418593181694827260)18:0.00803659023333873693)34:0.02280894253028361088)52:0.03151911604905358738)100:0.12183260790457903222,(ENSAMXP00000011058.2_cacna1aa:0.10870748917428403602,((ENSDARP00000118181.1_cacna1aa:0.00000100000050002909,ENSDARP00000116045.1_cacna1aa:0.00000100000050002909)98:0.00000100000050002909,ENSDARP00000023232.8_cacna1aa:0.00078461936524275321)100:0.10202178820540935833)71:0.03828075232825595836)92:0.05829045424704246137,((((Cluster-406.0_cacna1ab:0.11795816475744169693,(((ENSORLP00015005548.1_cacna1ab:0.08664399308750719841,(ENSXMAP00000013838.2_cacna1ab:0.03363004963144923531,ENSPFOP00000008280.2_cacna1ab:0.02066353087022319152)98:0.04189215574197370506)56:0.01556356272647562572,(ENSONIP00000000442.1_cacna1ab:0.00000100000050002909,ENSONIP00000000441.1_cacna1ab:0.02070641574503319371)100:0.04232242476986576574)31:0.01034276052907416588,Cluster-1087.0_cacna1ab:0.00000100000050002909)27:0.00000100000050002909)28:0.00851410762651879684,((ENSTRUP00000018101.2_cacna1ab:0.03095952262276133876,(ENSTNIP00000014250.1_cacna1ab:0.01711424900028687621,ENSTNIP00000014251.1_cacna1ab:0.01894862947739634276)92:0.12583254037608723741)84:0.03812304661377528131,(Cluster-2657.0_cacna1ab_trans2:0.00000100000050002909,Cluster-2657.0_cacna1ab:0.00000100000050002909)100:0.01770445478706375239)31:0.00342165968162936283)44:0.01099305937894890298,(Cluster-5841.2_cacna1ab:0.00000100000050002909,Cluster-5841.2_cacna1ab_trans2:0.15576350397635635447)62:0.02671755320831617833)81:0.08483718030234932428,(ENSAMXP00000013367.2_cacna1ab:0.19709559883607394304,(ENSDARP00000124886.1_cacna1ab:0.10646132074875874762,((ENSDARP00000124309.2_cacna1ab:0.00000100000050002909,ENSDARP00000133186.1_cacna1ab:0.00000100000050002909)100:0.00000100000050002909,ENSDARP00000123793.1_cacna1ab:0.00000100000050002909)100:0.00000100000050002909)81:0.09104199039954478934)82:0.07083104671065221236)98:0.12196663320567678601)98:0.27178972881603385980)70:0.08698160993622733317)97:1.10440790197043425813,((((((ENSAMXP00000009211.2_cacna1sa:0.02127025179687189183,ENSAMXP00000029759.1_cacna1sa:0.02966331063881543287)71:0.00964242153465480652,((ENSAMXP00000030294.1_cacna1sa:0.03728382168378167882,ENSAMXP00000047732.1_cacna1sa:0.01615459842866667425)41:0.00000100000050002909,ENSAMXP00000053779.1_cacna1sa:0.00963760675903108967)67:0.01032516404523506869)100:0.18257908125955746304,ENSDARP00000096673.4_cacna1sa:0.10848819733186504388)100:0.17453442281764733335,((ENSGMOP00000007295.1_cacna1sb:0.21660109996919632569,((ENSGACP00000011779.1_cacna1sb:0.00000100000050002909,ENSGACP00000011776.1_cacna1sb:0.00000100000050002909)100:0.10513792809706262732,(((((Cluster-912.3587_cacna1sb:0.00000100000050002909,(Cluster-912.3587_cacna1sb_trans4:0.04979684796738948621,Cluster-912.3587_cacna1sb_trans6:0.08899450317502828611)79:0.01435429535147454347)74:0.00377675831512213006,Cluster-912.3587_cacna1sb_trans3:0.00000100000050002909)21:0.00060598105337108361,(Cluster-912.3587_cacna1sb_trans2:0.01056896027003931260,Cluster-912.3587_cacna1sb_trans5:0.01209786121636425953)55:0.00856399062032496550)100:0.07392308579820974779,ENSTNIP00000018136.1_cacna1sb:0.10232749471851280976)49:0.01501671121599655254,((ENSONIP00000015174.1_cacna1sb:0.00000100000050002909,ENSONIP00000015175.1_cacna1sb:0.00000100000050002909)100:0.09531536669901441439,((ENSPFOP00000026661.1_cacna1sb:0.01079782249471981058,ENSPFOP00000009740.2_cacna1sb:0.00000100000050002909)100:0.01640645694218646061,(ENSXMAP00000041114.1_cacna1sb:0.00000100000050002909,ENSXMAP00000011066.2_cacna1sb:0.00297465379598786011)100:0.02115201927232262732)100:0.09045900827780048448)76:0.02329478034394585895)69:0.02937079029658281812)93:0.07027343786231303457)99:0.16231151162645846009,(ENSDARP00000062405.5_cacna1sb:0.22557587286386351910,(ENSAMXP00000000183.2_cacna1sb:0.00511470753168065395,(ENSAMXP00000027434.1_cacna1sb:0.04720577777423999588,ENSAMXP00000050900.1_cacna1sb:0.03637454132091055836)96:0.00892927972871729835)100:0.25420554235505954388)100:0.11474225468555288021)76:0.08390205775637261942)98:0.59037612752412094164,((((((((ENSPFOP00000019002.2_cacna1da:0.06909369949733785987,ENSXMAP00000017066.2_cacna1da:0.01700333214682700836)100:0.04558926813017360330,ENSORLP00015034375.1_cacna1da:0.06254080725544902686)97:0.01531540258953827983,(ENSGACP00000002098.1_cacna1da:0.04665828776040518988,ENSGMOP00000018880.1_cacna1da:0.10105170795554543894)96:0.03552765319656063514)91:0.02644014846679474187,(ENSTNIP00000017711.1_cacna1da:0.04660566988140118355,ENSONIP00000009080.1_cacna1da:0.02909050644714945844)75:0.00767675681961082264)90:0.04328881404846979253,((ENSAMXP00000053706.1_cacna1da:0.00000100000050002909,((ENSAMXP00000032741.1_cacna1da:0.00449157623691017610,ENSAMXP00000054112.1_cacna1da:0.00250877760369840400)88:0.00850173640435600633,(ENSAMXP00000007369.2_cacna1da:0.00000100000050002909,ENSAMXP00000029706.1_cacna1da:0.00000100000050002909)87:0.00584955743289611307)35:0.00000100000050002909)100:0.05572892027143167004,(ENSDARP00000134024.3_cacna1da:0.00512433492816247605,ENSDARP00000137557.2_cacna1da:0.00000100000050002909)100:0.04269399080613456299)99:0.05540243802282521224)85:0.16941495928185323905,(((ENSTNIP00000007158.1_cacna1db:0.08153442054645178294,Cluster-203.0_cacna1db:0.32793957467663209515)100:0.79225183233151030837,ENSAMXP00000030704.1_cacna1db:0.00000100000050002909)88:0.42680730398935257108,(((ENSDARP00000133999.2_cacna1db:0.14520141431564281831,(ENSDARP00000138409.2_cacna1db:0.05420658073471200378,ENSAMXP00000015408.2_cacna1db:0.00000100000050002909)68:0.05463242542129406049)80:0.09402415597959007387,(ENSGMOP00000015211.1_cacna1d:0.13169991814595885526,((ENSGACP00000007920.1_cacna1d:0.08913719988738881550,(((ENSXMAP00000019324.2_cacna1d:0.02593374222228070347,ENSPFOP00000005565.1_cacna1d:0.04430330773103762637)94:0.07029425655840480791,(ENSORLP00015008876.1_cacna1d:0.00000100000050002909,(((ENSORLP00015027676.1_cacna1d:0.01660325189219475500,((ENSORLP00015027646.1_cacna1d:0.02253898384715057046,(ENSORLP00015009251.1_cacna1d:0.00877018328291546273,ENSORLP00015009347.1_cacna1d:0.02441512622224064483)100:0.03357191970580730711)77:0.03065140909215139167,ENSORLP00015027621.1_cacna1d:0.00643337416971575225)57:0.00828045942340335100)33:0.00372588353480842772,ENSORLP00015008841.1_cacna1d:0.01674783466638776058)65:0.00000100000050002909,(ENSORLP00015027578.1_cacna1d:0.01864404406888545834,ENSORLP00015008870.1_cacna1d:0.00000100000050002909)98:0.00628926131129505916)50:0.00097657394548766375)99:0.09646657918039196200)91:0.02964133216564961149,ENSONIP00000002309.1_cacna1d:0.11528813117620068107)69:0.02488448068397650439)29:0.01808528424524208714,(Cluster-1217.0_cacna1db:0.00586645508609084498,((ENSTNIP00000014981.1_cacna1d:0.03485279848134616165,ENSTNIP00000023002.1_cacna1d:0.24928179123387733673)100:0.04168152200564445575,ENSTRUP00000009306.2_cacna1d:0.08364968428189835381)97:0.09086993507885093857)51:0.01749895656682480885)80:0.04425431066656439899)70:0.08338112368810550457)54:0.00000100000050002909,ENSDARP00000130852.1_cacna1db:0.20877812968793491022)27:0.08004535914369145799)17:0.01750534755553605215)69:0.11960191863973125559,(((ENSAMXP00000007703.2_cacna1fb:0.10218895080030998557,((ENSDARP00000120225.1_cacna1fb:0.00000100000050002909,(ENSDARP00000041563.7_cacna1fb:0.00000100000050002909,ENSDARP00000121451.1_cacna1fb:0.00131846356389431186)57:0.00000100000050002909)100:0.01570392379355715212,(ENSDARP00000142151.2_cacna1fb:0.00000100000050002909,(ENSDARP00000022597.9_cacna1fb:0.00432903088475318672,((ENSDARP00000153831.1_cacna1fb:0.00000100000050002909,ENSDARP00000150766.1_cacna1fb:0.00323271239830282085)68:0.00464861990139267631,(ENSDARP00000153854.1_cacna1fb:0.00323997273889966176,ENSDARP00000152939.1_cacna1fb:0.00000100000050002909)48:0.00000100000050002909)94:0.01104202686833900479)100:0.01676912786280253254)100:0.05077740435866840568)97:0.08753506188590272352)89:0.06737436910702601645,(ENSTNIP00000017186.1_cacna1fb:0.17571230267333057262,(ENSPFOP00000003238.1_cacna1fb:0.11464601978903408985,(ENSONIP00000001093.1_cacna1fb:0.11006368520282898416,(ENSGMOP00000001993.1_cacna1fb:0.15926926612444086695,ENSGACP00000001030.1_cacna1fb:0.04337218722986996983)97:0.04740177181278953933)59:0.01614876968850984321)61:0.01752649401538338564)98:0.09563167363312052860)88:0.12979675012224209385,((ENSTRUP00000001771.2_cacna1fa:0.05280009254948016956,ENSORLP00015005900.1_cacna1fa:0.04788959176366866521)100:0.20980465413823848331,(ENSDARP00000147256.1_cacna1fa:0.05780178835033294993,ENSDARP00000123455.1_cacna1fa:0.00000100000050002909)98:0.11473191619503154970)96:0.47021768802373042906)94:0.43401358057585387451)84:0.21426644256307142422,(((((Cluster-912.17669_cacna1c_trans4:0.00000100000050002909,((Cluster-912.463_cacna1c:0.00000100000050002909,Cluster-912.17669_cacna1c_trans3:0.00000100000050002909)4:0.00000100000050002909,(Cluster-912.17669_cacna1c:0.01737468720195819993,Cluster-912.17669_cacna1c_trans2:0.03180682500973374544)99:0.03893763239012743710)43:0.00110003904571758415)72:0.02931762258817308814,((ENSTRUP00000041416.2_cacna1c:0.05943657752335093636,(ENSTRUP00000041413.2_cacna1c:0.00764220051656803404,(ENSTNIP00000010393.1_cacna1c:0.03045220052006727615,ENSTNIP00000010392.1_cacna1c:0.04546831367411355990)96:0.04608026964845572671)81:0.04122341227583356527)94:0.03502811482861378778,(ENSGMOP00000017659.1_cacna1c:0.12623848698391212930,ENSGACP00000026026.2_cacna1c:0.05035232570733633173)61:0.01404385574417668127)86:0.02784807132206112978)36:0.00991670192230141405,(ENSONIP00000014682.1_cacna1c:0.03117561460553692348,((ENSXMAP00000011173.2_cacna1c:0.04236528475898809071,((ENSPFOP00000030609.1_cacna1c:0.00000100000050002909,ENSPFOP00000025375.1_cacna1c:0.00073139762943159338)100:0.01358889580098687072,ENSPFOP00000004942.2_cacna1c:0.00000100000050002909)100:0.03196617865942718434)100:0.03521722171460153761,(ENSORLP00015031029.1_cacna1c:0.02502040404555343558,((ENSORLP00015030905.1_cacna1c:0.02848414696911748256,ENSORLP00015030936.1_cacna1c:0.01659860134709958274)99:0.04168573646004496147,ENSORLP00015013907.1_cacna1c:0.02349338522747761865)66:0.01272559751361925992)98:0.03998110112497822027)60:0.01414416215399441797)56:0.00642737713803846495)47:0.05862823650984694268,(ENSAMXP00000007896.2_cacna1c:0.09595814694690865676,(ENSDARP00000031067.4_cacna1c:0.00000100000050002909,ENSDARP00000116425.1_cacna1c:0.00000100000050002909)100:0.06763776227111509276)99:0.06098141658882484661)35:0.04067569123730249703,(Cluster-912.7731_cacna1c:0.66873504823570406597,Cluster-912.463_cacna1c_trans2:0.00000100000050002909)93:0.43691613911702187334)97:0.25538658268483022118)73:0.14189019022676738202)77:0.72687446291779556073,((Cluster-107.0_cacna1e:0.00000100000050002909,Cluster-107.0_cacna1e_trans2:0.00000100000050002909)100:2.59431699391985182146,Cluster-3050.0_cacna1ha:1.94487900391702561720)39:1.19415093488907153585)7:0.06317761920042988533)30:0.53701021741077770155,((((((ENSONIP00000002622.1_cacna1i:0.02545317566374659043,ENSONIP00000002623.1_cacna1i:0.01456488205369686241)25:0.00000100000050002909,ENSONIP00000002621.1_cacna1i:0.06732831102329149553)100:0.09087391432371454136,(((ENSORLP00015024267.1_cacna1i:0.00000100000050002909,ENSORLP00015003978.1_cacna1i:0.00000100000050002909)100:0.00000100000050002909,ENSORLP00015024222.1_cacna1i:0.05863367771247997295)100:0.11511454395193576605,(ENSPFOP00000011887.2_cacna1i:0.00909787163607772391,((ENSXMAP00000039279.1_cacna1i:0.00000100000050002909,ENSXMAP00000029010.1_cacna1i:0.00000100000050002909)100:0.00000100000050002909,ENSXMAP00000012159.2_cacna1i:0.00000100000050002909)100:0.00952498722980917208)100:0.08558948580036293552)75:0.02040823236824213655)45:0.01520050220186074628,(ENSTNIP00000015604.1_cacna1i:0.23843758985047441845,Cluster-4863.0_cacna1i:0.10286344004559923315)45:0.00776212875704982829)100:0.11041467289481997349,(ENSDARP00000120313.2_cacna1i:0.00001205959947221419,(ENSDARP00000146876.1_cacna1i:0.00000100000050002909,ENSDARP00000079651.6_cacna1i:0.00000100000050002909)100:0.00462086278349331091)100:0.18436775901758609142)100:0.52834672912813840373,((((((ENSDARP00000127136.1_cacna1g:0.00000100000050002909,ENSDARP00000106730.3_cacna1g:0.00549991940335167479)99:0.31019180027106574293,(ENSGMOP00000011107.1_cacna1g:0.14427233253267865432,ENSGACP00000007051.2_cacna1g:0.13359564125342460184)80:0.02733725212204543217)34:0.01535869665484003270,(((ENSONIP00000024742.1_cacna1g:0.00000100000050002909,ENSONIP00000024743.1_cacna1g:0.00625544515851486453)100:0.07103337111056115538,((ENSPFOP00000018307.2_cacna1g:0.00582627053031759858,(ENSPFOP00000027573.1_cacna1g:0.00263597920730886679,ENSPFOP00000030349.1_cacna1g:0.00470635288213897343)98:0.02290955113477358834)88:0.00166430769845331348,(ENSXMAP00000036832.1_cacna1g:0.00000100000050002909,((((ENSXMAP00000025126.1_cacna1g:0.00000100000050002909,ENSXMAP00000040357.1_cacna1g:0.00050751257336965319)56:0.00000100000050002909,ENSXMAP00000020977.1_cacna1g:0.00000100000050002909)37:0.00000100000050002909,ENSXMAP00000031709.1_cacna1g:0.00000100000050002909)32:0.00000100000050002909,ENSXMAP00000025817.1_cacna1g:0.00000100000050002909)56:0.00049766255851921293)98:0.01642709638475973663)95:0.11970296631199546511)90:0.02292688124593251359,((Cluster-7362.2_cacna1g:0.00000100000050002909,(Cluster-7362.0_cacna1g:0.00480184680513034198,Cluster-7362.1_cacna1g:0.00712356361883765762)75:0.00064291343168757105)56:0.03451037717611243894,((ENSTRUP00000048312.1_cacna1g:0.07092202185571329365,(NotClustered_cacna1g:0.00000100000050002909,ENSTRUP00000044034.2_cacna1g:0.00378035167823943894)35:0.00005371566781641861)63:0.03996214826643399581,ENSTNIP00000009659.1_cacna1g:0.13236433171824896204)68:0.11615665150478468592)18:0.00870591990234806379)17:0.00935623360213025911)60:0.02614763666048090102,(Cluster-3109.1_cacna1g_trans3:0.00000100000050002909,Cluster-3109.1_cacna1g:0.00230086062570948342)100:0.01170540108752796127)99:0.12119965299652259161,Cluster-3109.1_cacna1g_trans2:0.02110576560467695637)100:0.51486646474924369077,(((((((ENSXMAP00000000278.2_cacna1ha:0.03120994929584537322,ENSPFOP00000017599.2_cacna1ha:0.01939954707973694584)93:0.12046672380488614162,ENSONIP00000019807.1_cacna1ha:0.20356329270707132495)21:0.02882492879818246770,((Cluster-1005.0_cacna1ha:0.04980826639604108569,(Cluster-3246.0_cacna1i:0.06350884390057881523,(ENSTNIP00000014557.1_cacna1ha:0.00122542996233100947,(ENSTNIP00000009661.1_cacna1ha:0.00000100000050002909,ENSTNIP00000005015.1_cacna1ha:0.00366746359426402355)90:0.00448815766429702234)98:0.10781339140580922797)19:0.00712830894236785462)21:0.01651471717658790916,Cluster-3109.0_cacna1ha:0.05924674153550381350)33:0.06240868675969301477)26:0.04297344914297524660,Cluster-4700.0_cacna1ha:0.02394877404667638057)26:0.02979472871376580290,Cluster-7572.0_cacna1ha:0.88622201163070524199)62:0.15769088949050877324,((ENSAMXP00000033806.1_cacna1ha:0.00000100000050002909,ENSAMXP00000010568.2_cacna1ha:0.01385944506761442423)100:0.18698992963871829964,(ENSDARP00000155593.1_cacna1ha:0.13295881180151403189,(ENSDARP00000145302.1_cacna1ha:0.08092590885406453216,ENSDARP00000127548.1_cacna1ha:0.00000100000050002909)45:0.00990825661043640178)100:0.19558911956790284159)100:0.12998607690303620732)64:0.17760926176911931429,((ENSDARP00000137239.1_cacna1hb:0.00789535177153963610,ENSDARP00000130716.2_cacna1hb:0.03025663210309896198)100:0.44736742161481757307,(ENSORLP00015011850.1_cacna1hb:0.09213729325118656666,((ENSGMOP00000006878.1_cacna1h:0.23100968651336498128,ENSGACP00000022164.1_cacna1hb:0.21414263371548089565)97:0.22492260314194159609,(ENSONIP00000004184.1_cacna1hb:0.00000100000050002909,ENSONIP00000004183.1_cacna1hb:0.04061362554396489438)100:0.06941897641667800489)80:0.06248362995006327691)100:0.58758128038166634877)80:0.10942459901777405740)55:0.12522617614523576246)56:0.16210304162218763802)100:2.18900494612009088868)22:0.42184202529068920429,(Cluster-1049.0_cacna1ha:1.55882784311610378403,Cluster-3215.0_cacna1ha:2.89139738669452706077)44:0.40903296639577013671)80:1.08816355521561458630,Cluster-234.0_cacna1db:2.80727036077496716615)88:0.83060459687473919832)100:3.30773196147008841095,(((ENSTRUP00000041974.2_cacna2d4:0.10338661365969253891,(ENSTNIP00000010390.1_cacna2d4:0.01242273421465228331,ENSTNIP00000010388.1_cacna2d4:0.00000100000050002909)100:0.10527031310607849746)100:0.08692725298551165491,(((((ENSAMXP00000002029.2_cacna2d4b:0.17828245948665233378,((ENSDARP00000006267.8_cacna2d4b:0.00000100000050002909,ENSDARP00000143291.2_cacna2d4b:0.00000100000050002909)100:0.00000100000050002909,(ENSDARP00000146272.1_cacna2d4b:0.03815557283678164269,ENSDARP00000152692.1_cacna2d4b:0.01518810594493303669)72:0.00000100000050002909)100:0.29699706717486129559)100:0.16765198809984230288,(ENSGMOP00000004086.1_cacna2d4b:0.25997625777326327512,((ENSONIP00000013578.1_cacna2d4b:0.10477372568328928437,(Cluster-912.10455_cacna2d4b:0.00000100000050002909,Cluster-912.14001_cacna2d4b:0.00000100000050002909)100:0.10199532945949556229)83:0.03258100654653973971,((ENSGACP00000011216.1_cacna2d4b:0.00000100000050002909,ENSGACP00000011192.1_cacna2d4b:0.07108190921405331542)77:0.00528952518770567110,ENSGACP00000011200.1_cacna2d4b:0.03321525781112932146)100:0.17867121946307074065)82:0.06594077145208034063)100:0.23901772895756140391)100:0.24360267955634959391,(ENSDARP00000048022.5_cacna2d4a:0.17357167372603837796,((ENSDARP00000153924.1_cacna2d4a:0.01717935402483788954,ENSDARP00000117560.1_cacna2d4a:0.00000100000050002909)100:0.18834958479160029965,ENSAMXP00000034198.1_cacna2d4:0.17002945985714679189)99:0.06204407928347405871)2:0.04564612914466503052)56:0.14366731551026687419,ENSGMOP00000013868.1_cacna2d4:0.19701303878883494325)56:0.10257746696594173541,(ENSGACP00000026021.1_cacna2d4:0.18268841408624256206,(ENSORLP00015014599.1_cacna2d4:0.15737861665583743886,(ENSPFOP00000006662.2_cacna2d4:0.02441808010972103260,ENSXMAP00000023184.1_cacna2d4a:0.35624383283994653926)100:0.14258007089135474321)99:0.06547393554211357325)53:0.02564332791317214255)56:0.08973874882225654770)100:0.75654046227443361161,(((ENSGMOP00000018978.1_cacna2d3:0.19111115670884856743,((ENSONIP00000009090.1_cacna2d3:0.07542973323680948750,((ENSXMAP00000013803.2_cacna2d3:0.23098865597769224767,ENSPFOP00000019094.1_cacna2d3:0.01300379256769365610)100:0.16056226386349300994,(ENSORLP00015019190.1_cacna2d3:0.00000100000050002909,ENSORLP00015019156.1_cacna2d3:0.00000100000050002909)100:0.07900639675482833135)59:0.01818389891611335574)51:0.01087668850029516188,(((ENSTNIP00000017708.1_cacna2d3:0.00694664892180434958,(ENSTNIP00000018061.1_cacna2d3:0.00000100000050002909,ENSTNIP00000017709.1_cacna2d3:0.00000100000050002909)96:0.00443606446171135663)79:0.00953709966709819640,ENSTRUP00000031830.2_cacna2d3:0.12179027278385956556)100:0.11203460998184743003,(ENSGACP00000002138.1_cacna2d3:0.02471288178152850762,(ENSGACP00000002142.1_cacna2d3:0.00000100000050002909,ENSGACP00000002140.1_cacna2d3:0.00000100000050002909)100:0.00217967809592801206)100:0.09617927738156924200)41:0.00757972221777950417)100:0.06538083587850559986)99:0.06501357549135002023,((ENSDARP00000001281.10_cacna2d3:0.00000100000050002909,ENSDARP00000139621.2_cacna2d3:0.00248344507481851632)100:0.17831781960675838206,ENSAMXP00000007350.2_cacna2d3:0.24274126721426902975)99:0.06824849577428397651)100:0.16324152621511259231,((((((ENSPFOP00000029724.1_cacna2d3:0.00000100000050002909,ENSPFOP00000007455.2_cacna2d3:0.00494143102789654145)100:0.01006199355978603001,(ENSXMAP00000027718.1_cacna2d3:0.24710589254850398588,((ENSXMAP00000036342.1_cacna2d3:0.00000100000050002909,ENSXMAP00000023402.1_cacna2d3:0.00000100000050002909)100:0.05089205675275362134,(ENSXMAP00000030079.1_cacna2d3:0.00000100000050002909,ENSXMAP00000039987.1_cacna2d3:0.00000100000050002909)98:0.00000100000050002909)56:0.00640270772877383695)83:0.01598053854907365012)100:0.09445476132650457157,(ENSORLP00015019493.1_cacna2d3:0.08405734048771980327,(ENSORLP00015034580.1_cacna2d3:0.00000100000050002909,ENSORLP00015019600.1_cacna2d3:0.00000100000050002909)100:0.00000100000050002909)100:0.12949954385798351231)60:0.01952515008020023687,(ENSONIP00000015607.1_cacna2d3:0.00744573420171385728,ENSONIP00000015606.1_cacna2d3:0.00000100000050002909)100:0.04997579006908136473)55:0.01543822807607477150,(((ENSGMOP00000011959.1_cacna2d3:0.15852467285282725862,(ENSGACP00000013394.1_cacna2d3:0.13533340839752669438,(ENSGACP00000013372.1_cacna2d3:0.01028861403912785868,ENSGACP00000013376.1_cacna2d3:0.00000100000050002909)80:0.00255174207825744834)55:0.01083753869949498697)37:0.03496397498785982355,Cluster-5356.0_cacna2d3:0.02706320923414981539)38:0.01114388437233061920,(ENSTNIP00000018063.1_cacna2d3:0.07167029348692853519,ENSTRUP00000021958.2_cacna2d3:0.05629024661175723032)100:0.13422580184267790537)29:0.00956845390815721890)100:0.12419850513314606433,(((((ENSAMXP00000041434.1_cacna2d3:0.00000100000050002909,ENSAMXP00000042841.1_cacna2d3:0.00000100000050002909)82:0.00000100000050002909,ENSAMXP00000015374.2_cacna2d3:0.02285116001931237345)58:0.00000100000050002909,ENSAMXP00000032891.1_cacna2d3:0.00000100000050002909)53:0.00000100000050002909,ENSAMXP00000030785.1_cacna2d3:0.02253160095220146236)100:0.14745324656174582656,(ENSDARP00000150130.1_cacna2d3:0.07536330008785024903,(ENSDARP00000145950.1_cacna2d3:0.02286214731427596222,ENSDARP00000144383.2_cacna2d3:0.02133668411976010620)100:0.10282216052400149076)100:0.30898879674333912249)20:0.03178194200205245595)100:0.12735024999100710841)100:0.75828279453034386215)100:1.83148645659801934116)100:1.84196378420567308254,(((Cluster-7751.0_cacna2d1:0.16454653656807533002,Cluster-1173.0_cacna2d1:0.04848613026924182556)19:0.09261486102735094761,(ENSDARP00000151934.1_cacna2d1:0.00000100000050002909,ENSDARP00000119806.1_cacna2d1:0.00000100000050002909)100:0.38280359617572157216)91:0.18910394651142953260,((ENSGMOP00000020296.1_cacna2d1a:0.39666410042786104384,((ENSONIP00000014503.1_cacna2d1a:0.01255085410753877841,(ENSONIP00000014502.1_cacna2d1a:0.00000100000050002909,ENSONIP00000014501.1_cacna2d1a:0.00409551981984850131)98:0.00986559741013233980)100:0.59622234798203710415,((((ENSTRUP00000037184.2_cacna2d1a:0.12802154906941154433,((ENSTNIP00000013954.1_cacna2d1a:0.01789375293652407245,ENSTNIP00000000254.1_cacna2d1a:0.01438513823085704746)21:0.00227565298215473034,ENSTNIP00000013955.1_cacna2d1a:0.00000100000050002909)100:0.20392689481390366413)100:0.22059407694753899176,ENSGACP00000026150.1_cacna2d1a:0.22194020731787794665)81:0.04976430896487703953,((Cluster-7118.0_cacna2d1a:0.00000100000050002909,(Cluster-7118.1_cacna2d1a:0.00233052589960033949,Cluster-7118.0_cacna2d1a_trans2:0.04293707967886036675)43:0.00000100000050002909)99:0.01374647166460553349,Cluster-7118.1_cacna2d1a_trans2:0.00000100000050002909)100:0.17657481410909919850)54:0.04657455322306908868,((ENSORLP00015011687.1_cacna2d1a:0.19953778859831286518,ENSORLP00015011740.1_cacna2d1a:0.00680233921556217154)100:0.40518226422795722286,(ENSXMAP00000011437.2_cacna2d1a:0.05966366651099608981,ENSPFOP00000003739.2_cacna2d1a:0.06738833370982984239)100:0.28195058065853073614)100:0.15774833713516983602)42:0.07415220769214080077)91:0.10565738411067017444)92:0.14380877722579166189,((ENSDARP00000096745.4_cacna2d1a:0.00000100000050002909,ENSDARP00000151852.1_cacna2d1a:0.00000100000050002909)100:0.00220898785079158165,ENSDARP00000027410.6_cacna2d1a:0.00000100000050002909)100:0.68332065384268858566)96:0.23845157396306473907)100:0.79897791039481402819)100:0.60950835489075894102)100:0.24302982942075532224,(((ENSONIP00000005011.1_cacna2d2a:0.05676708513553716667,(((ENSTRUP00000032322.2_cacna2d2a:0.16494089225761324191,ENSTNIP00000017801.1_cacna2d2a:0.14900584894186352791)10:0.04694854586094610732,Cluster-4507.0_cacna2d2a:0.13125081462971077695)4:0.00000100000050002909,(Cluster-4507.9_cacna2d2a_trans3:0.00000100000050002909,(Cluster-4507.9_cacna2d2a:0.00000100000050002909,Cluster-4507.9_cacna2d2a_trans2:0.00920894996045323877)63:0.00000100000050002909)97:0.02928545775171676607)4:0.02150418629776214632)8:0.01365539900977384528,((ENSXMAP00000031290.1_cacna2d2a:0.00000100000050002909,ENSXMAP00000016899.2_cacna2d2a:0.00000100000050002909)100:0.02197071627457239384,ENSPFOP00000015961.2_cacna2d2a:0.03745543481580784761)100:0.12214007313943042732)35:0.03391042232877418405,(ENSORLP00015015884.1_cacna2d2a:0.01870873492699586318,(ENSORLP00015032221.1_cacna2d2a:0.00000100000050002909,(ENSORLP00015032196.1_cacna2d2a:0.00000100000050002909,ENSORLP00015032256.1_cacna2d2a:0.00000100000050002909)94:0.00212320949846301005)95:0.00000100000050002909)100:0.14601788188372405441)100:0.15250259773487942483)93:0.10399152144191432801,(ENSDARP00000142864.1_cacna2d2a:0.00000100000050002909,ENSDARP00000109719.3_cacna2d2a:0.00000100000050002909)100:0.36144533840065518060)100:0.29749948081462701532,(ENSAMXP00000042974.1_cacna2d2a:0.03108380454675154642,ENSAMXP00000040406.1_cacna2d2a:0.14836070575717563713)41:0.01561063385570338018,ENSAMXP00000007910.2_cacna2d2a:0.06456867128807457223);
#calm
(((ENSDARP00000152515.1_calm3a:0.00000100000050002909,ENSAMXP00000042443.1_calm2a:0.10367606432062786981)30:0.07870316639502050737,((ENSTRUP00000050628.1_calm1b:0.10338664491555692171,ENSAMXP00000043786.1_calm3a:0.05827284001967383831)22:0.02471928750097623570,((((TRIMMED_Cluster-1932.0_calm3:0.22295835501912036891,(TRIMMED_Cluster-1022.0_calml6:0.04720728798404828785,ENSAMXP00000008213.2_calml6:0.00000100000050002909)100:2.20434319306050241494)60:0.15545097852431061236,(((ENSPFOP00000011793.2_calm1b:0.00000100000050002909,(ENSORLP00015024414.1_calm3a:0.00000100000050002909,(ENSORLP00015000994.1_calm1b:0.00000100000050002909,(ENSTNIP00000012587.1_calm1b:0.00000100000050002909,(ENSONIP00000007522.1_calm3a:0.00000100000050002909,(ENSONIP00000003796.1_calm2a:0.00000100000050002909,(ENSGACP00000006811.1_calm1b:0.00000100000050002909,((ENSPFOP00000009250.2_calm3a:0.00000100000050002909,(ENSDARP00000148382.1_calm1b:0.00000100000050002909,(ENSXMAP00000007498.1_calm2a:0.00000100000050002909,(ENSPFOP00000019989.1_calm2a:0.00000100000050002909,(ENSGMOP00000016943.1_calml3:0.00000100000050002909,(ENSTNIP00000020232.1_calm2a:0.01589910603409962903,((ENSDARP00000050307.7_calm1b:0.00000100000050002909,((((ENSXMAP00000004270.1_calm3a:0.00000100000050002909,(ENSDARP00000147971.1_calm3a:0.00000100000050002909,(((((ENSORLP00015008481.1_calm2a:0.00000100000050002909,(ENSAMXP00000020958.1_calm3a:0.00000100000050002909,(ENSTNIP00000010568.1_calm3b:0.00000100000050002909,(ENSDARP00000010393.8_calm2a:0.00000100000050002909,((((((ENSORLP00015021223.1_calml4a:0.06071022039815609367,(((ENSDARP00000098981.1_calml4a:0.00000100000050002909,ENSDARP00000142976.1_calml4a:0.01396753194932432059)100:0.06573578652822500978,(((ENSTNIP00000005345.1_calml4b:0.40055973676537809380,(ENSONIP00000013323.1_calml4b:0.12408988950963835418,TRIMMED_Cluster-8462.0_calml4b:0.05890138554158088485)73:0.00849304011911765182)88:0.31115625646626920986,(ENSAMXP00000041587.1_calml4b:0.38553118312866163642,(ENSDARP00000129531.1_calml4b:0.00000100000050002909,(ENSDARP00000128395.1_calml4b:0.10121486036423482657,(ENSDARP00000153668.1_calml4b:0.00000100000050002909,(ENSDARP00000129780.1_calml4b:0.00000100000050002909,ENSDARP00000076882.5_calml4b:0.00000100000050002909)97:0.00000100000050002909)70:0.00000100000050002909)61:0.01033556320432361952)100:0.58532761017042023166)68:0.14675638747054536859)71:0.29479751383647745389,ENSAMXP00000053457.1_calml4a:0.04978100737176834739)49:0.03617637724632852964)54:0.19351925627371802108,(ENSGMOP00000009047.1_calml4a:0.19514879222021047633,((((ENSTRUP00000042758.2_calml4a:0.00000100000050002909,ENSTRUP00000052737.1_calml4a:0.00000100000050002909)100:0.09261128026876291885,ENSTNIP00000012436.1_calml4a:0.07549215849035244286)80:0.04721740170854268198,(ENSXMAP00000000501.2_calml4a:0.01149099586683363997,ENSPFOP00000014641.2_calml4a:0.06544464774505139026)100:0.15853931126679079999)33:0.03301243746179156197,((ENSONIP00000007174.1_calml4a:0.29005979821726635137,TRIMMED_Cluster-3582.0_calml4a:0.04975321945138738017)53:0.04619842897041382540,ENSGACP00000022400.1_calml4a:0.07671508264802072430)31:0.01173464645052935823)33:0.05960763387040711458)56:0.05472276979910688233)29:0.10371439077078963009)100:2.12213712160394507578,ENSXMAP00000029521.1_calm1b:0.02851401106500435143)21:0.00000100000050002909,ENSAMXP00000033983.1_calm3b:0.05104841011034611659)6:0.05242243563391512512,TRIMMED_Cluster-912.5479_calm1a:0.08948485662359827175)12:0.07407050852822555376,TRIMMED_Cluster-912.1694_calm1b:0.33937146485625607761)7:0.02781526524326450103,TRIMMED_Cluster-912.7913_calm3a:0.00000100000050002909)0:0.00000100000050002909)0:0.00000100000050002909)0:0.00000100000050002909)0:0.00000100000050002909)0:0.00000100000050002909,ENSDARP00000156858.1_calm1a:0.00000100000050002909)0:0.00000100000050002909,ENSTRUP00000008077.2_calm1b:0.00000100000050002909)0:0.00000100000050002909,ENSAMXP00000042643.1_calm1b:0.00000100000050002909)0:0.00000100000050002909,ENSDARP00000035027.7_calm1a:0.00000100000050002909)0:0.00000100000050002909)0:0.00000100000050002909)0:0.00000100000050002909,ENSGMOP00000009983.1_calm1b:0.00000100000050002909)0:0.00000100000050002909,ENSTRUP00000054207.1_calm3b:0.00000100000050002909)0:0.00000100000050002909,ENSDARP00000065391.4_calm3b:0.00000100000050002909)0:0.00000100000050002909)0:0.00000100000050002909,ENSDARP00000139118.1_calm3a:0.00000100000050002909)0:0.00000100000050002909)0:0.00000100000050002909)0:0.00000100000050002909)0:0.00000100000050002909)0:0.00000100000050002909)0:0.00000100000050002909)0:0.00000100000050002909,ENSDARP00000018820.7_calm3a:0.00000100000050002909)0:0.00000100000050002909)0:0.00000100000050002909)0:0.00000100000050002909)0:0.00000100000050002909)0:0.00000100000050002909)0:0.00000100000050002909)0:0.00000100000050002909)0:0.00000100000050002909,ENSXMAP00000021511.1_calm1b:0.00000100000050002909)0:0.00000100000050002909,ENSTRUP00000057178.1_calm2a:0.00000100000050002909)0:0.00037443739618233074)0:0.01693955092205298371,ENSTRUP00000055591.1_calm1b:0.00000100000050002909)0:0.00000100000050002909,(ENSGACP00000012669.1_calm3a:0.00000100000050002909,(((TRIMMED_Cluster-912.5479_calm3a:0.00000100000050002909,((ENSGACP00000003417.1_calm2a:0.00000100000050002909,(((ENSDARP00000156138.1_calm2a:0.00000100000050002909,(ENSONIP00000001476.1_calm1b:0.00000100000050002909,ENSDARP00000156347.1_calm2a:0.00000100000050002909)30:0.00000100000050002909)22:0.00000100000050002909,ENSDARP00000154362.1_calm2a:0.02223477921940539281)35:0.06966315026420470680,ENSORLP00015024402.1_calm3a:0.18816756408332313555)5:0.05674295161466522824)0:0.00000100000050002909,ENSGMOP00000007316.1_calm2a:0.00000100000050002909)0:0.10682871505160501657)0:0.00000100000050002909,TRIMMED_Cluster-912.15915_calm3a:0.00000100000050002909)0:0.00000100000050002909,ENSAMXP00000004554.1_calm2a:0.00000100000050002909)0:0.00352640117217475207)0:0.00000100000050002909)32:0.06964310826199657245)14:0.02627500311257167237)50:0.04080557109849323322,(ENSAMXP00000033671.1_calm1a:0.12696486828407746450,ENSXMAP00000023734.1_calm2a:0.20276879857534441109)52:0.04734492963940919313,ENSORLP00015004183.1_calm3a:0.03020156851097863943);
#casq
(((ENSXMAP00000004211.2_casq2:0.13510226507203484947,ENSPFOP00000001573.2_casq2:0.09160349005330810368)99:0.29143555180189550935,((Cluster-912.4754_casq2:0.05332717793874847817,((Cluster-912.3938_casq2:0.04245462507486037762,Cluster-912.13979_casq2:0.67461030991496828690)85:0.13372689298655998646,Cluster-912.3938_casq2_trans2:0.44391274483529780115)98:0.42069321039225954229)92:0.10178729758828430896,(((ENSTNIP00000016949.1_casq2:0.05391840942790320640,ENSTRUP00000027965.2_casq2:0.25227633765557083700)100:0.20677451908845403961,(ENSGACP00000004907.1_casq2:0.00000100000050002909,ENSGACP00000004905.1_casq2:0.03603737380542687552)100:0.31003282486572519838)80:0.06117872348082888795,ENSONIP00000020146.1_casq2:0.26537144599454165483)39:0.03855021200751942295)39:0.05028166689576013537)82:0.13337415382812134457,((ENSAMXP00000029295.1_casq2:0.98919155962040439256,((Cluster-912.17913_casq1b:0.00000100000050002909,Cluster-912.17910_casq1b:0.07044306090515757568)100:18.60230725862583867070,(((ENSGMOP00000016284.1_casq1a:0.64491709347161674248,((ENSTNIP00000010750.1_casq1a:0.10718726016367442766,ENSTRUP00000050283.1_casq1a:0.13425643025872155412)99:0.21847110134367547785,((ENSGACP00000018651.1_casq1a:0.31098510418637437258,(ENSORLP00015001908.1_casq1a:0.23929907036167999412,(ENSXMAP00000000329.1_casq1a:0.03318205048519318190,(ENSPFOP00000016217.2_casq1a:0.00000100000050002909,ENSPFOP00000016378.1_casq1a:0.93944660997585616169)100:0.11632149309231266943)100:0.14902208320255319607)99:0.13806019722327983468)58:0.04532846656547304121,(ENSONIP00000019606.1_casq1a:0.19107298882932152728,(Cluster-912.4072_casq1a:0.16246176548973503828,((Cluster-912.7803_casq1a_trans2:0.07825529327439102734,Cluster-912.7803_casq1a:0.09581058771944166164)99:0.28055505548285347706,(Cluster-912.7803_casq1a_trans4:0.03146661848360401276,Cluster-912.7803_casq1a_trans3:0.00000100000050002909)37:0.00000100000050002909)39:0.00000100000050002909)93:0.13838246765409401018)56:0.05080700614415917249)35:0.01705971664259997231)71:0.08390767655446151885)80:0.14678747111824652638,(ENSAMXP00000037914.1_casq1a:1.13290199721555606693,(ENSDARP00000134433.2_casq1a:0.00000100000050002909,(ENSDARP00000056539.5_casq1a:0.01821398820525708950,ENSDARP00000070377.6_casq1a:0.14991141593408724431)99:0.04407023672043682699)100:0.25118478554228601540)94:0.16135487124460665131)76:0.17781846897335559787,((ENSAMXP00000018827.2_casq1b:0.67125945303799872121,(ENSDARP00000132108.1_casq1b:0.00000100000050002909,(ENSDARP00000136986.1_casq1b:0.00000100000050002909,ENSDARP00000011545.7_casq1b:0.00000100000050002909)100:0.00000100000050002909)100:0.87363242573401955759)45:0.11298574426754752487,((ENSGMOP00000017059.1_casq1b:0.41889390689885552810,(Cluster-912.17909_casq1b:0.06057556920254546923,((Cluster-912.17913_casq1b_trans3:0.00000100000050002909,(Cluster-912.17913_casq1b_trans2:0.61601297823327683112,Cluster-912.17911_casq1b:0.36809724918002162397)100:0.54129059901134235488)35:0.02048256728110152414,Cluster-912.17913_casq1b_trans4:0.00685517570099420347)76:0.09080813430273022846)99:0.07729717270332253642)70:0.04733578194907845510,((ENSGACP00000000240.1_casq1b:0.24355943771174640156,((ENSORLP00015020454.1_casq1b:0.00000100000050002909,ENSORLP00015035181.1_casq1b:0.00000100000050002909)100:0.57200484625018521712,((ENSPFOP00000015064.2_casq1b:0.00000100000050002909,ENSPFOP00000028433.1_casq1b:0.00000100000050002909)100:0.10376924948059965126,(ENSXMAP00000016606.2_casq1b:0.00000100000050002909,ENSXMAP00000038007.1_casq1b:0.00000100000050002909)100:0.07297114376802420199)100:0.12207252738071378007)87:0.09027175763176213674)50:0.05592563603638849717,(ENSONIP00000009853.1_casq1b:0.50282576132573097993,((ENSTNIP00000010220.1_casq1b:0.10386152523715266871,(ENSTRUP00000051667.1_casq1b:0.15759415927852093997,ENSTRUP00000013082.2_casq1b:0.00000100000050002909)42:0.00000100000050002909)23:0.08496974109728201718,(ENSTRUP00000013081.2_casq1b:0.00000100000050002909,ENSTRUP00000057226.1_casq1b:0.00950753147067606892)63:0.00000100000050002909)95:0.16208994096591775036)34:0.02644515571259563672)31:0.04230653446735599399)89:0.16501938741576852032)57:0.13605168312692131338)77:1.47837039503485478953)67:0.29188844758705700944)60:0.11442240507061901544,(ENSAMXP00000002149.2_casq2:0.34628849029210323485,ENSDARP00000020399.5_casq2:0.42014686193836314754)68:0.11423557999091697723)84:0.18306781882097741820,ENSGMOP00000011842.1_casq2:0.40954916520322720563);
#fkbp
((ENSPFOP00000006952.1_fkbp10b:0.01114663287227485138,ENSXMAP00000024895.1_fkbp10b:0.02128288998504802160)100:0.11331244389166977848,((((Cluster-912.17641_fkbp10b:0.14793223493514742750,(Cluster-912.17640_fkbp10b_trans2:0.01760924598031597677,Cluster-912.17640_fkbp10b_trans3:0.01082219040508973322)61:0.00000100000050002909)56:0.00836230172770782536,Cluster-912.17640_fkbp10b:0.00895375314508344358)98:0.09329367214391225127,((ENSTRUP00000025806.2_fkbp10b:0.06920123418692397665,(ENSTNIP00000001577.1_fkbp10b:0.00000100000050002909,ENSTNIP00000009396.1_fkbp10b:0.00253773764188979477)100:0.06626879400219726213)100:0.12029697406747226485,((ENSGACP00000008381.1_fkbp10b:0.03802095446671906881,ENSGACP00000008366.1_fkbp10b:0.00000100000050002909)27:0.00000100000050002909,ENSGACP00000008368.1_fkbp10b:0.00000100000050002909)100:0.13640953058063909342)26:0.02194916513756758544)43:0.02745461250001714551,(ENSONIP00000020524.1_fkbp10b:0.08580846618990259356,(((((ENSAMXP00000018332.2_fkbp10a:0.00141560191372005974,ENSAMXP00000029804.1_fkbp10a:0.06593118372769869728)99:0.23146762909395679486,ENSDARP00000131857.1_fkbp10a:0.29714494712673017451)99:0.16875150001411451384,(ENSGMOP00000000093.1_fkbp10a:0.24458345369469272623,(((((ENSTNIP00000005167.1_fkbp10:0.13742314122408652577,(ENSTRUP00000040893.2_fkbp10a:0.00000100000050002909,ENSTRUP00000056533.1_fkbp10a:0.00000100000050002909)100:0.06676214820258859206)100:0.10027560412726289896,(ENSGACP00000011689.1_fkbp10a:0.00000100000050002909,ENSGACP00000011695.1_fkbp10a:0.04043813627398506333)100:0.20256206217694461280)42:0.02242492271568511525,((Cluster-9741.1_fkbp10a:0.00000100000050002909,Cluster-9741.1_fkbp10a_trans3:0.03738731624782695023)100:0.01458986713866665744,Cluster-9741.1_fkbp10a_trans2:0.01496036071787819853)100:0.17204738927242888002)34:0.02051934021469739577,(ENSPFOP00000011158.1_fkbp10a:0.00772664628866161132,ENSXMAP00000008798.2_fkbp10a:0.01648906071635532558)100:0.19278541515889871527)39:0.01562168475383931242,(ENSONIP00000001338.1_fkbp10a:0.12491411121930565131,(ENSORLP00015022423.1_fkbp10a:0.00000100000050002909,ENSORLP00015001183.1_fkbp10a:0.00000100000050002909)100:0.20306883284798871170)28:0.01044911248516589702)79:0.08287235782651281024)95:0.14003419792362470364)93:0.11530540181181508919,((ENSAMXP00000021156.2_fkbp9:0.02999212793069074706,(ENSDARP00000022147.7_fkbp9:0.13679713317120259508,(((ENSGMOP00000016045.1_fkbp9:0.11742895474570340386,(ENSGACP00000006357.1_fkbp9:0.00626529119483463376,(ENSGACP00000006342.1_fkbp9:0.00000100000050002909,ENSGACP00000006347.1_fkbp9:0.00000100000050002909)100:0.00000100000050002909)100:0.05173693789853867075)52:0.01900961562186511550,((ENSXMAP00000003170.1_fkbp9:0.02288176647439663092,ENSPFOP00000009581.2_fkbp9:0.02383652622952390707)100:0.08959710556641578560,((ENSONIP00000002956.1_fkbp9:0.02827220660064600627,ENSORLP00015011482.1_fkbp9:0.10230941300334257804)55:0.02404965373782630422,Cluster-912.1086_fkbp9:0.05603002669695122256)22:0.00862406137397895602)70:0.02094708353631473050)35:0.02032854060122047876,(ENSTNIP00000020092.1_fkbp9:0.06420183691979397533,ENSTRUP00000035993.2_fkbp9:0.03273441010642659521)100:0.04965240756088221130)100:0.17610792624290244612)84:0.06933674627952589320)100:0.36118735653410255493,(((((ENSORLP00015020576.1_fkbp14:0.14482552374760551683,(Cluster-6831.0_fkbp14:0.11633372014093926183,((ENSGACP00000010767.1_fkbp14:0.14458133843131087959,ENSONIP00000003659.1_fkbp14:0.02140640676698375017)41:0.01279921309534007810,(ENSPFOP00000004912.2_fkbp14:0.01685703043269418111,(ENSXMAP00000036271.1_fkbp14:0.00000100000050002909,ENSXMAP00000013911.2_fkbp14:0.08444378067088206818)97:0.03459829524748191804)100:0.08560556283028047941)53:0.01648779920833801788)32:0.01674917839454193036)48:0.03654431049312902718,(ENSTNIP00000021604.1_fkbp14:0.16728226462445605627,ENSTRUP00000039869.2_fkbp14:0.06707219266482947195)72:0.11552676118235985503)49:0.03636874543599703802,((Cluster-7206.0_fkbp14:0.17253132463838538602,ENSGMOP00000014186.1_fkbp14:0.09467342575988764442)100:0.20072043102826567229,ENSDARP00000059618.4_fkbp14:0.13341263625464661047)83:0.08863407106383384970)100:0.68361401221556861163,((ENSGACP00000003473.1_fkbp7:0.36052595347559190930,(ENSGMOP00000008850.1_fkbp7:0.36872086411629695357,((Cluster-7801.0_fkbp7_trans2:0.01789688521431977153,Cluster-7801.0_fkbp7:0.00000100000050002909)100:0.12823244851500864572,((((ENSORLP00015025121.1_fkbp7:0.05682444592735039907,ENSORLP00015025114.1_fkbp7:0.00401373082322437243)100:0.16957058857091159010,(ENSPFOP00000007997.2_fkbp7:0.02957744236893616180,ENSXMAP00000005895.1_fkbp7:0.03681925725306550018)99:0.19817641328818452751)66:0.04847963178126449973,ENSONIP00000021182.1_fkbp7:0.28351130249584355347)68:0.05181258129168069687,(ENSTRUP00000052744.1_fkbp7:0.06312234583150756750,ENSTNIP00000018794.1_fkbp7:0.10631503754641563608)100:0.28628589569075135746)36:0.02924180314232006569)46:0.10780689058793668789)21:0.04570477122961237593)46:0.15318213479477471584,((ENSAMXP00000005322.2_fkbp7:0.02640877501818818252,ENSAMXP00000043143.1_fkbp7:0.01523693122241660293)100:0.37353176751748023987,ENSDARP00000121219.1_fkbp7:0.25847434896401294546)100:0.35991789550649522234)94:0.28177752958899165980)100:0.75556999636731481118,((((ENSAMXP00000034131.1_fkbp3:0.36252804831344848102,(((ENSONIP00000001078.1_fkbp3:0.04415098800686561437,(ENSORLP00015003359.1_fkbp3:0.15326572383210471107,(ENSPFOP00000003863.2_fkbp3:0.01262313562794974316,ENSXMAP00000008376.1_fkbp3:0.01267161271639824852)91:0.05445809402176055025)47:0.02684871567846761065)22:0.01018674736125555792,(ENSTRUP00000030044.2_fkbp3:0.03933891515209821110,ENSTNIP00000013910.1_fkbp3:0.03040203757715931668)39:0.02254503895285077733)12:0.00750828515237730518,((ENSDARP00000132658.1_fkbp3:0.58571906542454654776,(ENSGMOP00000012727.1_fkbp3:0.16055224702105239110,(ENSGACP00000016968.1_fkbp3:0.00000100000050002909,ENSGACP00000016963.1_fkbp3:0.00000100000050002909)100:0.09830735428472836546)84:0.03918949482484802849)13:0.00447669289446927989,Cluster-912.813_fkbp3:0.15939935996654414074)14:0.01468449925921850620)43:0.04643449267344196968)100:1.10972338878075560409,((ENSPFOP00000002499.1_fkbp1aa:0.03252751608905673358,(ENSXMAP00000023048.1_fkbp1aa:0.12775695924574906326,ENSXMAP00000016743.1_fkbp1aa:0.01136318781568234834)25:0.00000100000050002909)79:0.03293893548142379918,(((ENSONIP00000002058.1_fkbp1aa:0.14031639877689427998,TRIMMED_Cluster-912.5267_fkbp1ab:0.13063775123727860983)42:0.02956235860633119744,(ENSGACP00000005745.1_fkbp1aa:0.03233647258685092701,ENSORLP00015030472.1_fkbp1aa:0.04876558434772775702)9:0.00000100000050002909)25:0.03177828959050667951,(ENSAMXP00000035085.1_fkbp1ab:0.00000100000050002909,(((ENSDARP00000046783.4_fkbp1ab:0.00000100000050002909,ENSDARP00000149740.1_fkbp1ab:0.00000100000050002909)71:0.01580333686213611019,(TRIMMED_Cluster-912.9530_fkbp1aa:0.36601025122261499067,(((ENSPFOP00000001216.1_fkbp1b:0.00000100000050002909,(ENSXMAP00000033673.1_fkbp1b:0.00000100000050002909,(ENSXMAP00000031772.1_fkbp1b:0.17945645619767466861,((Cluster-9652.0_fkbp1b:0.39210839192469904013,ENSORLP00015014090.1_fkbp1b:0.00926218747068540370)49:0.03123627373827563350,((ENSGACP00000016352.1_fkbp1b:0.04225224842862124186,ENSGACP00000016345.1_fkbp1b:0.00000100000050002909)93:0.09811054921252916616,((ENSGMOP00000011246.1_fkbp1b:0.10107238026875660364,(ENSDARP00000021881.6_fkbp1b:0.00000100000050002909,ENSAMXP00000043399.1_fkbp1b:0.00000100000050002909)51:0.00000100000050002909)53:0.08098845851584443589,(ENSONIP00000001292.1_fkbp1b:0.02931842162931101031,(ENSTNIP00000012561.1_fkbp1b:0.00000100000050002909,((ENSTRUP00000048770.1_fkbp1b:0.09314346628184098920,(ENSTRUP00000054494.1_fkbp1b:0.00000100000050002909,ENSTRUP00000050796.1_fkbp1b:0.09461341465636366466)39:0.01968909252491795811)95:0.06291470323644203499,(ENSTRUP00000011198.2_fkbp1b:0.00000100000050002909,ENSTRUP00000049772.1_fkbp1b:0.00000100000050002909)16:0.00000100000050002909)90:0.03520969101270628177)99:0.09055688571882986038)40:0.00000100000050002909)21:0.17277956922441989329)15:0.04647545657418451076)28:0.01978129945264981912)4:0.00000100000050002909)2:0.00000100000050002909)12:0.00000100000050002909,ENSXMAP00000018098.2_fkbp1b:0.18823518011811182782)100:0.38015508108252599184,(ENSAMXP00000052138.1_fkbp1aa:0.00000100000050002909,(ENSAMXP00000013348.1_fkbp1aa:0.00000100000050002909,((ENSDARP00000123671.1_fkbp1aa:0.00000100000050002909,ENSDARP00000119718.1_fkbp1aa:0.00000100000050002909)31:0.00000100000050002909,ENSDARP00000036607.5_fkbp1aa:0.00000100000050002909)92:0.03237593787696797093)29:0.00000100000050002909)78:0.05181355424795820036)35:0.02974575409216083377)40:0.09899755093153979335)11:0.00000100000050002909,ENSDARP00000148794.1_fkbp1ab:0.00000100000050002909)8:0.00000100000050002909)23:0.02712728956289422663)30:0.02235169488606595506)100:0.92877676540567477570)18:0.00000100000050002909,(((((ENSDARP00000154791.1_fkbp5:0.00000100000050002909,ENSDARP00000038578.4_fkbp5:0.00000100000050002909)100:0.18367427814224304705,ENSAMXP00000033985.1_fkbp5:0.12611094647715248573)100:0.13244023663049483974,(ENSGMOP00000017512.1_fkbp5:0.28720683463003660041,(((((ENSORLP00015026088.1_fkbp5:0.00048606903522591712,ENSORLP00015026099.1_fkbp5:0.03039538145650907269)100:0.21599857017733450903,(ENSONIP00000005312.1_fkbp5:0.13831153062843870583,(ENSXMAP00000015469.2_fkbp5:0.02137280334248594163,(ENSPFOP00000023719.1_fkbp5:0.00550235705721406187,ENSPFOP00000018086.1_fkbp5:0.08695451899848065380)100:0.02673933199586950998)100:0.13065890610001032468)36:0.02141802592389865575)34:0.01266704590821807370,ENSGACP00000001905.1_fkbp5:0.20432254417155368276)53:0.02323947047690882658,((Cluster-912.7484_fkbp5_trans3:0.00000100000050002909,Cluster-912.7484_fkbp5_trans5:0.09334910264218333753)100:0.08503110867003878248,((Cluster-912.7484_fkbp5_trans2:0.03892072281451942894,Cluster-912.7484_fkbp5_trans4:0.02231971480824327878)51:0.00000100000050002909,Cluster-912.7484_fkbp5:0.00000100000050002909)63:0.00715987400821921968)100:0.11364979300584555910)63:0.03484565093841423405,(ENSTNIP00000017757.1_fkbp5:0.10359232101776995327,(ENSTRUP00000039675.2_fkbp5:0.00000100000050002909,((ENSTRUP00000039674.2_fkbp5:0.00000100000050002909,ENSTRUP00000056418.1_fkbp5:0.02535491003790630096)68:0.00000100000050002909,ENSTRUP00000053374.1_fkbp5:0.00000100000050002909)97:0.05804804404631966341)100:0.45139309618491457732)100:0.16193523024839290292)99:0.11689160449792355967)97:0.13028026605893186507)100:0.52173623026149151816,((ENSTRUP00000038434.2_fkbp4:0.07369725751069139408,ENSTRUP00000038436.2_fkbp4:0.00335799281588427785)100:0.25410925459031702411,((ENSGMOP00000002875.1_fkbp4:0.19820568054227452603,(ENSAMXP00000003929.1_fkbp4:0.09071874699734981673,(ENSDARP00000124772.1_fkbp4:0.00000100000050002909,ENSDARP00000013076.7_fkbp4:0.00000100000050002909)100:0.13025930507059202412)78:0.12679665534779840930)39:0.03980235304332243457,((ENSGACP00000017205.1_fkbp4:0.00299690058419761372,(ENSGACP00000017226.1_fkbp4:0.00000100000050002909,ENSGACP00000017216.1_fkbp4:0.00000100000050002909)64:0.00000100000050002909)100:0.12466479101083460801,(Cluster-912.2765_fkbp4:0.07515746874138468092,((ENSORLP00015015618.1_fkbp4:0.08673220378693849431,(ENSPFOP00000019013.2_fkbp4:0.01477415158193247369,ENSXMAP00000003990.1_fkbp4:0.01517621672218916196)100:0.10719871963393562408)45:0.02337635708163032094,ENSONIP00000018947.1_fkbp4:0.08441045433862255642)55:0.01872137214535610564)49:0.02688484229147151960)40:0.03537451973204361333)42:0.08775207347362749821)95:0.27216648002276483398)95:0.51664554483839564281,(((ENSGMOP00000006705.1_fkbp6:0.51193375315400935222,(((ENSGACP00000017331.1_fkbp6:0.00000100000050002909,ENSGACP00000017333.1_fkbp6:0.00479997504164628077)100:0.18020942002947334948,(Cluster-3599.0_fkbp6:0.00263353985237962940,Cluster-3599.1_fkbp6:0.06902498888469260629)100:0.08009110477609766854)44:0.03244600537661526674,((ENSTRUP00000035352.2_fkbp6:0.10173253034500050196,ENSTNIP00000013885.1_fkbp6:0.11156549199723712895)98:0.22864442786986177714,((ENSORLP00015029039.1_fkbp6:0.46433459779355773511,((ENSXMAP00000007006.2_fkbp6:0.00000100000050002909,ENSXMAP00000037646.1_fkbp6:0.06276629638282135715)100:0.05828422598772460550,ENSPFOP00000011773.2_fkbp6:0.02779913446416945599)100:0.19035435809647766048)42:0.04913756930033531117,ENSONIP00000000901.1_fkbp6:0.12754981954926936094)40:0.02484260557388059606)17:0.01041900378785839618)47:0.13444774243766402511)52:0.11412211278839932971,(ENSAMXP00000007530.2_fkbp6:0.26775708852806295868,((ENSDARP00000047357.5_fkbp6:0.00000100000050002909,ENSDARP00000120889.1_fkbp6:0.00000100000050002909)100:0.00857827682623381847,ENSDARP00000129889.2_fkbp6:0.07308543065632581992)100:0.32998576777173982411)87:0.25298727217432226411)100:1.40783284910550232638,((((ENSAMXP00000039337.1_fkbpl:0.00000100000050002909,ENSAMXP00000053144.1_fkbpl:0.00000100000050002909)100:0.37245831504268356316,(ENSDARP00000116869.1_fkbpl:0.00000100000050002909,(ENSDARP00000119473.2_fkbpl:0.00000100000050002909,ENSDARP00000120514.1_fkbpl:0.00000100000050002909)100:0.00000100000050002909)100:0.41094803440843569176)98:0.39323420435983524879,(((ENSPFOP00000001054.2_fkbpl:0.04628291073333316158,ENSXMAP00000008142.1_fkbpl:0.05868632460888781321)100:0.25103886143061793224,(ENSORLP00015020945.1_fkbpl:0.00000100000050002909,(ENSORLP00015020951.1_fkbpl:0.00000100000050002909,ENSORLP00015020946.1_fkbpl:0.00000100000050002909)55:0.00000100000050002909)100:0.40441279103763733138)83:0.14531449328247073027,(ENSGMOP00000007219.1_fkbpl:0.49492497319238337727,Cluster-8775.0_fkbpl:0.12765069353253072348)40:0.05928459648533324772)76:0.36601342032373734847)100:1.43734745595170410049,((ENSGMOP00000009301.1_fkbp8:0.14576870828490348653,(((((ENSAMXP00000018272.2_fkbp8:0.00000100000050002909,ENSAMXP00000036622.1_fkbp8:0.00910823976528347262)100:0.21445014046276175690,ENSDARP00000000956.9_fkbp8:0.13319784791440719696)100:0.20217056417992804174,ENSONIP00000005997.1_fkbp8:0.10391725914518311347)32:0.01694148395122383952,(((ENSORLP00015034454.1_fkbp8:0.01943232929123944394,ENSORLP00015019382.1_fkbp8:0.00785610469840592254)100:0.03970870421297292840,ENSORLP00015034444.1_fkbp8:0.00000100000050002909)100:0.14691440371257893927,(ENSXMAP00000012908.1_fkbp8:0.01525844693745104230,ENSPFOP00000001939.1_fkbp8:0.02557867046721864351)97:0.09598817058149457238)64:0.06019796384912761561)9:0.01502368782464354180,((Cluster-912.6027_fkbp8:0.00678183696279024712,Cluster-912.17878_fkbp8:0.23624858970136128344)98:0.04451359742243356232,((ENSGACP00000016623.1_fkbp8:0.00000100000050002909,ENSGACP00000016635.1_fkbp8:0.00000100000050002909)100:0.14213680486933993885,(ENSTNIP00000008312.1_fkbp8:0.41528748899696510399,(ENSTRUP00000045691.2_fkbp8:0.00000100000050002909,(ENSTRUP00000056936.1_fkbp8:0.00000100000050002909,ENSTRUP00000045690.2_fkbp8:0.00000100000050002909)100:0.00000100000050002909)100:0.11587770895508286983)100:0.23015915155190974639)31:0.01390575145982548416)58:0.03061493734778786280)31:0.10557146872113844227)99:0.63619682314818815083,((ENSAMXP00000007630.2_fkbp16:0.30845734864094964678,ENSDARP00000009132.7_fkbp16:0.25674002647191029869)85:0.08864893364237244611,(ENSGMOP00000013990.1_fkbp16:0.39687313280093255985,(Cluster-6285.0_fkbp16:0.06348968401615950885,((ENSGACP00000014289.1_fkbp16:0.00000100000050002909,(ENSGACP00000014282.1_fkbp16:0.00000100000050002909,ENSGACP00000014276.1_fkbp16:0.00000100000050002909)100:0.00000100000050002909)100:0.20107569222377721929,(ENSTNIP00000022438.1_fkbp16:0.18170785654466339865,(ENSONIP00000019083.1_fkbp16:0.12943655376986157313,(ENSORLP00015016945.1_fkbp16:0.12124306985040748941,(((ENSPFOP00000030618.1_fkbp16:0.00000100000050002909,ENSPFOP00000006460.1_fkbp16:0.00000100000050002909)100:0.00000100000050002909,ENSPFOP00000028896.1_fkbp16:0.00000100000050002909)100:0.01879651808763893941,(ENSXMAP00000029573.1_fkbp16:0.00000100000050002909,ENSXMAP00000002847.2_fkbp16:0.00000100000050002909)100:0.02455604034512121753)100:0.12985874809190403600)78:0.06310185556041486565)44:0.03067715618419579113)25:0.02037971024510586149)52:0.03850405184580343171)85:0.10467223103375447590)73:0.09331763429902219242)100:0.77315222314187070918)100:0.96426008800415796696)88:0.50770098981251099435)61:0.28094911877769623842)86:0.56846676720483557688)85:0.36137466283567065695,((ENSPFOP00000001639.2_fkbp11:0.00000100000050002909,(((ENSGMOP00000008132.1_fkbp11:0.29174355672718960131,((((ENSDARP00000156345.1_fkbp11:0.00000100000050002909,ENSDARP00000151343.1_fkbp11:0.00000100000050002909)30:0.00000100000050002909,ENSDARP00000053775.3_fkbp11:0.00000100000050002909)100:0.15648630643208460977,ENSAMXP00000038271.1_fkbp11:0.21251293926290382164)98:0.16136647081392022085,ENSORLP00015000801.1_fkbp11:0.21701637060390269185)42:0.04985166098368618709)31:0.04884422162203037876,((Cluster-6994.0_fkbp11:0.06710767822958338402,((ENSGACP00000000959.1_fkbp11:0.11234244189976094752,ENSGACP00000000960.1_fkbp11:0.00000100000050002909)80:0.09576258126081935163,ENSONIP00000024002.1_fkbp11:0.10034971018533385412)26:0.02812296890833481181)20:0.01390861081220282416,(ENSTNIP00000017622.1_fkbp11:0.07137226104913331481,ENSTRUP00000030313.2_fkbp11:0.03036119896818656808)95:0.14921293741210159278)24:0.03291728253054287262)32:0.12409677441289994337,ENSXMAP00000001986.1_fkbp11:0.03704605072496928303)29:0.06875627220455358957)100:1.42207909941953936084,(ENSTRUP00000046975.2_fkbp2:0.07951938933187432945,(((ENSORLP00015003636.1_fkbp2:0.24265810152944258804,(ENSXMAP00000010123.2_fkbp2:0.00000100000050002909,ENSPFOP00000020742.1_fkbp2:0.01764345058457874801)84:0.04091063563226431110)71:0.04014842197265694468,(ENSONIP00000011250.1_fkbp2:0.00000100000050002909,((ENSGACP00000008237.1_fkbp2:0.11124067277223488592,ENSGACP00000008243.1_fkbp2:0.00000100000050002909)94:0.08675236919249809664,(ENSDARP00000065396.4_fkbp2:0.06534129271105451608,ENSAMXP00000007526.2_fkbp2:0.05295904876213297641)87:0.09184456253431470818)38:0.04601501045678300233)23:0.01662110878267261671)72:0.08244693877306594199,ENSTNIP00000002392.1_fkbp2:0.00000100000050002909)66:0.05809091669722426382)79:0.34072937273706904726)53:0.19107432821462055905)52:0.13941656410865460591)100:0.79340230426445501610)89:0.17440042785157494620)98:0.13242779448976085832,(ENSAMXP00000011457.1_fkbp10b:0.14911788744478113311,(ENSDARP00000126704.1_fkbp10b:0.00000100000050002909,ENSDARP00000066366.4_fkbp10b:0.00000100000050002909)100:0.22014677207848756813)100:0.12243769583505068055)100:0.19908562527866194292)18:0.02762757076631773903)40:0.02942873913269244274,ENSORLP00015017151.1_fkbp10b:0.13435860745455421861);
#gpd
(ENSAMXP00000042543.1_gpd2:0.00000100000050002909,(((ENSORLP00015014044.1_gpd2:0.06223811115937008531,((ENSONIP00000015270.1_gpd2:0.00000100000050002909,ENSONIP00000015271.1_gpd2:0.00000100000050002909)99:0.04883045456980914661,((ENSGACP00000019739.1_gpd2:0.06641730174268720144,((ENSTRUP00000004630.2_gpd2:0.07352554555342188936,ENSTNIP00000013530.1_gpd2:0.03402073118821326292)90:0.05061797567760877026,((ENSXMAP00000033901.1_gpd2:0.02496966734888296166,(ENSXMAP00000039549.1_gpd2:0.00000100000050002909,ENSXMAP00000008218.2_gpd2:0.00000100000050002909)100:0.00000100000050002909)95:0.01971114952858325081,(ENSPFOP00000015096.1_gpd2:0.00000100000050002909,ENSPFOP00000024571.1_gpd2:0.00000100000050002909)100:0.06207758522376322086)95:0.11301212183324257921)38:0.01293560545349649142)32:0.00789214070481923657,(Cluster-4488.0_gpd2:0.03785353042817427016,(ENSAMXP00000017310.2_gpd1a:0.00000100000050002909,((ENSDARP00000064171.5_gpd1a:0.00000100000050002909,ENSDARP00000118993.1_gpd1a:0.00000100000050002909)100:0.10792777456475108333,((((ENSORLP00015029108.1_gpd1a:0.05250915185433802784,(ENSXMAP00000017286.1_gpd1a:0.06393482048362332526,((ENSTNIP00000015563.1_gpd1a:0.04181606181909838099,ENSTRUP00000003849.1_gpd1a:0.02325797521659293474)97:0.05380409993666042390,(Cluster-912.17563_gpd1a_trans3:0.00330249645656256275,(Cluster-912.17563_gpd1a_trans2:0.00328991169799203089,Cluster-912.17563_gpd1a:0.00000100000050002909)54:0.00000100000050002909)100:0.05186892411903748501)25:0.01303550786490388809)28:0.02496955373938261613)36:0.01338364637739442552,ENSGACP00000004025.1_gpd1a:0.06647988545715549646)46:0.03524346637565469592,ENSGMOP00000010308.1_gpd1a:0.06820424025462105966)75:0.04747599268022747315,((ENSDARP00000114396.1_gpd1b:0.08215135003367260436,(ENSAMXP00000051751.1_gpd1b:0.05855405316597672022,(((ENSTRUP00000047085.2_gpd1b:0.03856176496737542120,ENSTNIP00000021430.1_gpd1b:0.08959866825644000055)85:0.02821476925427583715,((ENSONIP00000008663.1_gpd1b:0.03806595623505593801,((ENSGACP00000007591.1_gpd1b:0.00000100000050002909,ENSGACP00000007560.1_gpd1b:0.00000100000050002909)100:0.14037126135445690545,((ENSORLP00015027021.1_gpd1b:0.00374132513507287193,ENSORLP00015008120.1_gpd1b:0.00000100000050002909)99:0.07824089845907494789,(ENSXMAP00000010401.1_gpd1b:0.01977736719711931448,ENSPFOP00000021133.1_gpd1b:0.00392551863848794418)100:0.09120251055270454932)88:0.04029993445721204159)13:0.01194826034966859837)14:0.01755495432742979964,(Cluster-8581.0_gpd1b:0.00000100000050002909,Cluster-8581.1_gpd1b:0.00000100000050002909)100:0.06124851392070756323)28:0.02089334438778428157)65:0.04582518233243437072,ENSGMOP00000014034.1_gpd1b:0.14521909170832050795)80:0.09076574815743852775)68:0.04689082763951984284)78:0.06205916375437797033,((Cluster-1797.0_gpd1l:1.52050304386215207053,(((ENSAMXP00000021012.1_gpd1l:0.00000100000050002909,ENSAMXP00000033568.1_gpd1l:0.04414166374645563107)99:0.02843416822375045838,(ENSDARP00000123149.2_gpd1l:0.00000100000050002909,ENSDARP00000058549.4_gpd1l:0.00000100000050002909)100:0.05232454382092506517)84:0.04966029545970721687,(ENSGACP00000005790.1_gpd1l:0.12232151100914701036,(ENSGMOP00000000088.1_gpd1l:0.02443648107681097026,ENSGMOP00000000095.1_gpd1l:0.01143860258146654242)100:0.17724497996986879333)60:0.00242361201237784128)97:0.13169737970120240500)38:0.10181492409943228294,((ENSDARP00000113739.1_gpd1c:0.09583646829731341799,ENSAMXP00000015931.2_gpd1c:0.16866215469966744367)76:0.04897428784152157294,(ENSGMOP00000009777.1_gpd1c:0.20654028135328703075,(((ENSXMAP00000007971.1_gpd1c:0.02629955405471578328,ENSPFOP00000013522.2_gpd1c:0.00415243438454709728)100:0.08138246199559238947,(ENSONIP00000016901.1_gpd1c:0.08467692904779147711,((ENSGACP00000019667.1_gpd1c:0.10452923354226206776,Cluster-912.12484_gpd1c:0.07964156881457079562)49:0.02847279604486428750,(ENSTNIP00000013537.1_gpd1c:0.17725848506033886620,ENSTRUP00000027690.2_gpd1c:0.05115290645078592047)99:0.14073977899594525276)43:0.01226870418839034332)35:0.02247046219943641190)30:0.01941157680023641863,((ENSORLP00015006020.1_gpd1c:0.03536751723079151200,ENSORLP00015006051.1_gpd1c:0.00000100000050002909)43:0.00682930644301996907,ENSORLP00015006026.1_gpd1c:0.00000100000050002909)100:0.14050540595859237203)50:0.02858103202729712217)46:0.04140713634129036119)47:0.19926315255653354042)92:0.21056371433557191652)27:0.04063574175221248280)65:0.07901074214565927123)67:0.09560441994212438843)100:5.14136628796884043169)4:0.00000100000050002909)30:0.01499195839328897571)17:0.00375185643248290455)47:0.02670978653138204179,ENSGMOP00000003946.1_gpd2:0.11083084890482833296)73:0.07263431784060528362,(ENSDARP00000119186.1_gpd2:0.00000100000050002909,(ENSDARP00000084699.3_gpd2:0.00899099901889277402,ENSDARP00000150049.1_gpd2:0.00675237685228830160)90:0.00675590328989023568)93:0.04580423528209184164)100:0.07347227878195657091,ENSAMXP00000004639.2_gpd2:0.00000100000050002909);
#gyg
(ENSTRUP00000045469.2_gyg1b:0.00466159606101848416,(ENSTNIP00000015729.1_gyg1b:0.07379996329115084963,(((((ENSGACP00000004746.1_gyg1b:0.00000100000050002909,ENSGACP00000004742.1_gyg1b:0.00000100000050002909)100:0.21822696947225656006,((ENSPFOP00000013981.2_gyg1b:0.01242760876950448935,(ENSXMAP00000040492.1_gyg1b:0.00000100000050002909,ENSXMAP00000009211.1_gyg1b:0.00000100000050002909)100:0.01556140589286782172)97:0.10643790218391868674,ENSONIP00000007383.1_gyg1b:0.14999956292664587409)17:0.01334014746326168087)16:0.01415245511512946454,ENSGMOP00000001836.1_gyg1b:0.33342137437300506386)9:0.01535601594710917298,((((((ENSORLP00015016214.1_gyg1a:0.16000592397144633439,(ENSGMOP00000013754.1_gyg1a:0.29799580851956508631,(ENSPFOP00000013938.2_gyg1a:0.02245300520386383017,(ENSXMAP00000009338.2_gyg1a:0.06819287195842194116,ENSXMAP00000026022.1_gyg1a:0.00000100000050002909)100:0.03360264943020875583)100:0.26099340128800463390)10:0.03032742174729113199)9:0.01465299638776785575,ENSONIP00000000944.1_gyg1a:0.17720966699314677495)22:0.02490916254002317060,((((ENSONIP00000009261.1_gyg2:0.20275606426267242521,((((Cluster-912.4518_gyg2_trans2:0.00016227771165471520,Cluster-912.4518_gyg2_trans3:0.12000193783022509997)59:0.00896152152592170383,Cluster-912.4518_gyg2:0.00000100000050002909)100:0.24580892401232648514,(ENSGACP00000020068.1_gyg2:0.00000100000050002909,ENSGACP00000020070.1_gyg2:0.00000100000050002909)100:0.27248719077089489371)28:0.03656842688236295463,((ENSTRUP00000011777.2_gyg2:0.19410198306787360134,ENSTNIP00000017516.1_gyg2:0.12788417401842913645)100:0.26527793410733957469,(ENSPFOP00000002246.2_gyg2:0.04772801328186475345,ENSXMAP00000018925.2_gyg2:0.04232316307268693678)100:0.26376402765931972194)35:0.02398796673557409762)56:0.09754410624339787672)100:0.27551516796391889441,((ENSDARP00000041190.5_gyg2:0.00000100000050002909,ENSDARP00000143538.1_gyg2:0.00533587180191079456)100:0.36861353024533727307,ENSAMXP00000025218.2_gyg2:0.88081491251177623791)34:0.17594896524824593653)100:1.00477169673603139444,(ENSTRUP00000036341.2_gyg1a:0.07630482683162129187,ENSTNIP00000022638.1_gyg1a:0.06543297992145571951)99:0.08746321585926998543)24:0.07261228194825317117,(ENSGACP00000014248.1_gyg1a:0.01741968679123681585,ENSGACP00000014257.1_gyg1a:0.05443790203580099046)100:0.13324433404381438861)9:0.00746451631174377146)26:0.09051340190415303744,(TRIMMED_Cluster-912.12297_gyg1a:0.09773111544223729574,(TRIMMED_Cluster-912.12298_gyg1a:0.00291390926129280218,TRIMMED_Cluster-912.12298_gyg1a_trans2:0.00000100000050002909)82:0.00000100000050002909)98:0.03726375409099868391)64:0.31966213960871986410,Cluster-912.15567_gyg1b:0.00000100000050002909)52:0.13910780599356106779,((Cluster-912.15567_gyg1b_trans3:0.01744362258494180917,Cluster-912.15567_gyg1b_trans2:0.09674567169289059743)100:0.03987696361259956968,(Cluster-912.12306_gyg1b:0.00000100000050002909,Cluster-912.15567_gyg1b_trans4:0.00000100000050002909)96:0.00000100000050002909)97:0.00607597126073861765)51:0.15536119728886776947)2:0.00000100000050002909,((ENSORLP00015029003.1_gyg1b:0.05738796678823382402,(ENSORLP00015029045.1_gyg1b:0.00000100000050002909,ENSORLP00015011142.1_gyg1b:0.00000100000050002909)99:0.00000100000050002909)100:0.14549241820766392608,((ENSAMXP00000049099.1_gyg1b:0.11952178141428058955,ENSDARP00000097305.4_gyg1b:0.23013612904486180355)71:0.05999802309229065184,(ENSAMXP00000047369.1_gyg1a:0.32543098144351856327,ENSDARP00000011595.8_gyg1a:0.11808934323372004271)88:0.20402930934186142009)62:0.11107905187267196057)15:0.02578177349667381407)99:0.15834735320655324298)100:0.13754343875182445389,ENSTRUP00000045468.2_gyg1b:0.00000100000050002909);
#hadhb
((ENSXMAP00000028368.1_hadhab:0.00000100000050002909,ENSXMAP00000015742.1_hadhab:0.00000100000050002909)100:0.03500669042778681295,((ENSORLP00015000452.1_hadhab:0.00000100000050002909,ENSORLP00015021927.1_hadhab:0.02756999012135137594)70:0.07341462327080804096,(ENSONIP00000001286.1_hadhab:0.06408368678197036428,(((ENSGMOP00000004352.1_hadhab:0.11868508015419046431,(((ENSORLP00015031317.1_hadhb:0.01535598075579639073,((ENSORLP00015014633.1_hadhb:0.00779912888785311634,ENSORLP00015031334.1_hadhb:0.04898076452782538365)46:0.01491533264942967313,((ENSGMOP00000019175.1_hadhb:0.07585572968973317010,((ENSAMXP00000001877.2_hadhb:0.00000100000050002909,ENSAMXP00000054003.1_hadhb:0.00242437298683801424)100:0.09036388248538058943,ENSDARP00000151192.1_hadhb:0.04862527237839336935)99:0.04572661726531792453)33:0.01332170119951475544,((ENSONIP00000007038.1_hadhb:0.04475085575208730820,(Cluster-4655.0_hadhb:0.03366092479685980215,((ENSGACP00000009877.1_hadhb:0.00000100000050002909,(ENSGACP00000009885.1_hadhb:0.00000100000050002909,ENSGACP00000009872.1_hadhb:0.00238707020993867780)98:0.00000100000050002909)100:0.05233325904839515597,(ENSTNIP00000016281.1_hadhb:0.06696059486518675385,(ENSTRUP00000056104.1_hadhb:0.08502370504263792594,(ENSTRUP00000035399.2_hadhb:0.00000100000050002909,ENSTRUP00000035398.2_hadhb:0.00000100000050002909)100:0.00000100000050002909)99:0.05105917261254626360)71:0.02288070801832251672)45:0.01299846721832325150)12:0.00926225239012289439)8:0.00538643917239476841,(ENSPFOP00000015976.2_hadhb:0.01139399619149358139,ENSXMAP00000006223.1_hadhb:0.01453096622327182570)98:0.05789430663908928798)6:0.01257168083725347489)46:0.06740830897104169162)17:0.07313669879989537215)100:8.37452366941462855721,(ENSTRUP00000027739.2_hadhab:0.03470897993279182386,ENSTRUP00000027738.2_hadhab:0.00000100000050002909)91:0.02574313325949891679)32:0.02009424399615522897,ENSTNIP00000022488.1_hadhab:0.04818321140859700008)47:0.03245011842463663143)31:0.01482019254039670594,((Cluster-912.8215_hadhab:0.00000100000050002909,Cluster-912.9763_hadhab:0.00466356126038375458)100:0.07606834230634031135,(ENSGACP00000015001.1_hadhab:0.00000100000050002909,ENSGACP00000015011.1_hadhab:0.00000100000050002909)100:0.07095444827514801878)28:0.00789185238604740019)12:0.01102801755154311260,(ENSDARP00000070488.4_hadhab:0.11970729022644394091,(ENSAMXP00000017440.1_hadhab:0.00000100000050002909,ENSAMXP00000047656.1_hadhab:0.00000100000050002909)100:0.08236416369832345874)90:0.06495738565720379776)22:0.00796041870055113655)41:0.02018691318756141509)97:0.06493352045179281995,ENSPFOP00000017810.2_hadhab:0.01343555696449670080);
#jph
(ENSDARP00000089852.4_jph1b:0.00000100000050002909,(ENSAMXP00000050540.1_jph1b:0.12839441577419641316,((((Cluster-912.16275_jph1b:0.90088329678921863497,Cluster-912.5671_jph1b:0.00310703021949860440)100:0.08916388388887372396,(ENSTRUP00000029646.1_jph1b:0.04803270454210430140,ENSTNIP00000006031.1_jph1b:0.11426984559048533607)100:0.09226860603428101160)100:0.08256374019164257338,ENSGMOP00000004845.1_jph1b:0.23040128318213309866)97:0.16303022027328969989,((((ENSGMOP00000012231.1_jph2:0.20791999487511739209,((((ENSPFOP00000001623.2_jph2:0.02041600460864663805,ENSXMAP00000001180.2_jph2:0.00995185477504745113)96:0.09617235335047977229,ENSORLP00015035301.1_jph2:0.13066504456381958232)75:0.05410402973751610167,((ENSGACP00000015231.1_jph2:0.10238342906460748405,Cluster-912.10679_jph2:0.04570102575718376636)67:0.01318598320847693545,(ENSONIP00000020804.1_jph2:0.00000100000050002909,ENSONIP00000020803.1_jph2:0.00233833118442497087)100:0.10812649406395895280)45:0.01279741507382793804)34:0.01151176855014179184,(ENSTRUP00000024275.2_jph2:0.04049459140629846354,(ENSTNIP00000001717.1_jph2:0.01546632482079326673,(ENSTNIP00000015404.1_jph2:0.01649540192478480410,ENSTNIP00000002597.1_jph2:0.00000100000050002909)93:0.01854297824300550970)100:0.09099944745902137366)100:0.10719450838504523960)66:0.04213507690618069346)73:0.06743720489462044776,((ENSAMXP00000002945.2_jph2:0.00099012469646236260,ENSAMXP00000053735.1_jph2:0.01724671420347449052)100:0.15475608981516333906,ENSDARP00000043428.6_jph2:0.14557838758792374101)100:0.12246556406110099824)100:0.61482904219648149002,(((ENSAMXP00000036602.1_jph3:0.00000100000050002909,ENSAMXP00000004598.2_jph3:0.00000100000050002909)100:0.07213748288104429585,ENSDARP00000137285.1_jph3:0.07783816289805826905)96:0.13101195288474276612,(ENSTRUP00000015069.2_jph3:0.17351439606472432442,((((ENSXMAP00000005844.2_jph3:0.00471529116504074575,ENSPFOP00000006970.1_jph3:0.00842007172780948575)100:0.03420623863664335601,(ENSORLP00015027373.1_jph3:0.01413009465203940440,(ENSORLP00015027366.1_jph3:0.01875971953710108345,ENSORLP00015027384.1_jph3:0.00000100000050002909)85:0.00000100000050002909)99:0.06855390979958718434)90:0.01525735031413823044,ENSGACP00000004183.1_jph3:0.07039361366789001484)63:0.00430153769783004659,ENSONIP00000013962.1_jph3:0.01981425002647196204)67:0.01671163670911636825)99:0.14659028366988963166)100:0.92521031986735113861)100:0.46429589179948466127,(((((ENSPFOP00000013276.1_jph1a:0.00584813282441752104,(ENSXMAP00000038504.1_jph1a:0.00000100000050002909,ENSXMAP00000010469.2_jph1a:0.00000100000050002909)99:0.00645503951028446495)100:0.05852314083485785773,(ENSORLP00015032249.1_jph1a:0.00214200260318079009,ENSORLP00015032269.1_jph1a:0.00000100000050002909)100:0.07126414878008574538)79:0.02055374028489791172,(Cluster-912.3246_jph1a:0.05277922760308177003,(ENSONIP00000017983.1_jph1a:0.00000100000050002909,ENSONIP00000017984.1_jph1a:0.00000100000050002909)100:0.03167154262895961747)39:0.01135628301478570738)25:0.00420935429558135475,((ENSTNIP00000011005.1_jph1a:0.03150969820516390241,ENSTRUP00000008078.2_jph1a:0.05935596822837550801)100:0.07024819644069542346,(ENSGACP00000003594.1_jph1a:0.07204083360238874856,ENSGMOP00000005721.1_jph1a:0.19829390437164573502)47:0.01179955378991701283)30:0.01020893795688267332)100:0.15241412796437875388,(ENSAMXP00000000451.2_jph1a:0.18414494624500285513,(ENSDARP00000115404.1_jph1a:0.00000100000050002909,ENSDARP00000144362.1_jph1a:0.00000100000050002909)100:0.14981553415906798121)100:0.12056235363495251822)82:0.08506459502422558661)89:0.09702814336205933810)100:0.08401450875631394366)100:0.06715144852070781267,ENSDARP00000152951.1_jph1b:0.00000100000050002909);
#mb
((ENSGMOP00000010522.1_mb21d2:0.05557279620732623326,(ENSORLP00015010599.1_mb21d2:0.01861948985381281160,((((Cluster-8564.4_mb21d2:0.25607439274083820813,Cluster-8564.2_mb21d2:0.00514895910217195562)60:0.00684246215340048210,(ENSGACP00000005813.1_mb21d2:0.10376108598663633109,ENSONIP00000001514.1_mb21d2:0.00783511783192254903)16:0.00416895798928070514)15:0.00624014656505416168,(ENSXMAP00000014771.2_mb21d2:0.00637624287829936711,ENSPFOP00000009234.2_mb21d2:0.00000100000050002909)97:0.01105373375128626892)14:0.00361648259938784781,(ENSTRUP00000002605.2_mb21d2:0.06434128615329463841,ENSTNIP00000014159.1_mb21d2:0.16142454004326511896)68:0.04000206166400967905)24:0.00390383624423537709)40:0.02664733260431504172)56:0.03817150624540686238,(ENSAMXP00000019776.2_mb21d2:0.04195776247650018914,(((Cluster-6847.0_mb:0.00000100000050002909,Cluster-6847.1_mb:0.03854902582830643798)100:0.08956391034815634755,((((ENSDARP00000125115.1_mb:0.00000100000050002909,(ENSDARP00000039806.3_mb:0.00000100000050002909,(ENSDARP00000116402.1_mb:0.00000100000050002909,(ENSDARP00000120260.1_mb:0.00000100000050002909,ENSDARP00000120315.1_mb:0.00000100000050002909)28:0.00000100000050002909)13:0.00000100000050002909)99:0.00000100000050002909)99:0.20881956649423391581,ENSAMXP00000052973.1_mb:0.25604715033133629287)81:0.14647087865001962026,(((ENSORLP00015006524.1_mb:0.00000100000050002909,ENSORLP00015025954.1_mb:0.00000100000050002909)100:0.11631905375879995901,(ENSPFOP00000012372.1_mb:0.03510005879330711787,ENSXMAP00000029593.1_mb:0.00000100000050002909)85:0.04497866596934448069)71:0.04600182066238874684,(ENSTRUP00000000079.2_mb:0.07521662122020326968,(ENSTNIP00000008217.1_mb:0.00000100000050002909,ENSTNIP00000002229.1_mb:0.00000100000050002909)100:0.06383003124169517317)90:0.07605776909589222201)59:0.04083011146067217628)36:0.03167844544259931089,ENSONIP00000022705.1_mb:0.15908489410843390521)14:0.00000100000050002909)100:4.52417782937137946675,ENSDARP00000103242.3_mb21d2:0.00000100000050002909)72:0.08891886094517204020)72:0.13755564219517008029,ENSDARP00000101638.2_mb21d2:0.09055484305666514078);
#mcat
(ENSTRUP00000056519.1_mcat:0.06712097220071769343,(((ENSGMOP00000010063.1_mcat:0.27399734498783584469,ENSGACP00000026238.1_mcat:0.12233749722963044304)50:0.06286531107293920340,((ENSORLP00015010272.1_mcat:0.17547536870097693584,(ENSPFOP00000011255.1_mcat:0.03657267964680279565,ENSXMAP00000040705.1_mcat:0.01659053949954235330)100:0.13161813351893991708)41:0.03434252582368783197,(ENSONIP00000014335.1_mcat:0.09498109951359648417,Cluster-10037.0_mcat:0.05735147397571441208)63:0.01675659971305570525)28:0.02849377598173774562)36:0.02811230037201192106,(ENSAMXP00000039902.1_mcat:0.18048506371858305530,(ENSDARP00000005503.8_mcat:0.00000100000050002909,ENSDARP00000126438.1_mcat:0.04612624746914964491)100:0.17854065540443053717)100:0.23327940662244031622)97:0.05235145490622975656,ENSTNIP00000014365.1_mcat:0.13612065759428748635);
#myh
(Cluster-912.17626_myh14:0.03004852386771469583,(((Cluster-912.17628_myh14:0.00000100000050002909,(((Cluster-912.12153_myh10:0.04203146499631361943,(Cluster-912.12149_myh9b:0.05215626559259376599,(Cluster-912.12149_myh10:0.00000100000050002909,(Cluster-912.12159_myh9b:0.02677315729755242249,(((Cluster-912.12152_myh9b_trans2:0.01712524081215641841,Cluster-912.12152_myh9b:0.00652832357450414992)38:0.00000100000050002909,((((((ENSDARP00000114437.2_myh9b:0.00165682173496462535,ENSDARP00000155134.1_myh9b:0.00000100000050002909)44:0.00000100000050002909,ENSDARP00000086805.7_myh9b:0.00000100000050002909)100:0.10092867389017647073,ENSAMXP00000015740.2_myh9b:0.05527830092994481803)99:0.03337695843813833635,((ENSAMXP00000010274.2_myh9a:0.13732717579695336019,((ENSDARP00000150232.1_myh9a:0.04638182213776798068,ENSDARP00000155459.1_myh9a:0.01414389252042471887)25:0.00148385456618098138,(ENSDARP00000096003.5_myh9a:0.00000100000050002909,ENSDARP00000124366.1_myh9a:0.00000100000050002909)100:0.00000100000050002909)100:0.11040080146925310145)100:0.07503772897605162640,(ENSGMOP00000015013.1_myh9a:0.15877695657841123245,((Cluster-912.5879_myh9a:0.01015763264733169496,(Cluster-912.12541_myh10:0.01857989647121087440,Cluster-912.12536_myh10:0.02617450134031801268)55:0.09404855137987194746)99:0.10906669591439367706,(ENSGACP00000025512.1_myh9a:0.11762416432639866137,(((ENSXMAP00000006423.2_myh9a:0.02534170220190968409,ENSPFOP00000009513.2_myh9a:0.02656604857806474720)100:0.07828559853520908329,((ENSONIP00000022943.1_myh9a:0.00000100000050002909,ENSONIP00000022944.1_myh9a:0.00000100000050002909)100:0.07026353567053295057,ENSORLP00015017524.1_myh9a:0.08537358723544663519)87:0.02996567107305605701)90:0.02361708629566521694,(ENSTNIP00000017126.1_myh9a:0.14549855916247347865,(ENSTRUP00000011728.2_myh9a:0.00000100000050002909,ENSTRUP00000011729.2_myh9a:0.00000100000050002909)100:0.07667434933310202094)100:0.10589586663665102872)63:0.01249685013253087028)41:0.00699190668064384336)34:0.03196973447438795912)54:0.03995004045537341869)53:0.07799890465625275437)48:0.01810468231436998879,ENSGMOP00000012028.1_myh9b:0.07279452428287928878)47:0.03054155907363553107,(ENSGACP00000008034.1_myh9b:0.07246037916923159239,(ENSONIP00000010236.1_myh9b:0.05668310282078033169,((ENSORLP00015031367.1_myh9:0.00000100000050002909,ENSORLP00015031332.1_myh9:0.00000100000050002909)100:0.08492994788661983874,(ENSXMAP00000009103.2_myh9b:0.04757736803534896863,ENSPFOP00000009098.2_myh9:0.00426230132680018373)100:0.04027899856361518566)61:0.01215059323958330058)74:0.01463394795315978505)35:0.00683224887754627693)42:0.02122671362395829250)18:0.04738405658966994560,Cluster-912.12157_myh9b:0.02442344075118030658)16:0.00618655685718002939)36:0.09755394120885386988)9:0.00074571335877851911)21:0.01505891374339169211)35:0.07927757107460899066,((TRIMMED_Cluster-912.12147_myh11a:0.09573226729560349590,((((TRIMMED_Cluster-912.12151_myh11a_trans4:0.00231270210109115262,TRIMMED_Cluster-912.12151_myh11a_trans2:0.00000100000050002909)100:0.00231677180650917587,(TRIMMED_Cluster-912.12151_myh11a:0.00000100000050002909,TRIMMED_Cluster-912.12151_myh11a_trans3:0.00000100000050002909)96:0.00000100000050002909)100:0.00277510169467391418,((ENSORLP00015021424.1_myh11a:0.06412967419501056088,((ENSPFOP00000011256.2_myh11a:0.01022234501254656869,ENSXMAP00000005018.2_myh11a:0.01234818122346918040)100:0.02668402456544764073,(ENSGACP00000025345.1_myh11a:0.06918596039587585067,(ENSTNIP00000007040.1_myh11a:0.02290661516841218520,ENSTRUP00000027279.2_myh11a:0.04705376646864903312)100:0.04392179312618641612)38:0.01084154140197276205)21:0.00412867782872065273)25:0.00479833694067197114,((ENSGMOP00000006071.1_myh11a:0.09239917459770867481,((((ENSAMXP00000034677.1_myh11b:0.00697130656895835095,ENSAMXP00000002989.2_myh11b:0.00000100000050002909)100:0.11825881720600021907,(ENSDARP00000154900.1_myh11b:0.05044051405600381149,(ENSDARP00000134054.1_myh11b:0.00184221600900450204,ENSDARP00000152574.1_myh11b:0.08588493441809370854)42:0.00767085553117223453)99:0.24268088819008540313)91:0.06221853578934235379,(Cluster-887.0_myh11b:0.04160549979193495229,(((ENSXMAP00000025269.1_myh11:0.00559873222873538950,ENSXMAP00000013093.2_myh11:0.00000100000050002909)97:0.10277052335396685834,(Cluster-791.0_myh11b:0.07656174032215885827,(ENSTNIP00000001018.1_myh11b:0.00167373847014590520,(ENSTNIP00000003670.1_myh11b:0.00000100000050002909,ENSTNIP00000014226.1_myh11b:0.00000100000050002909)68:0.00165720217698922946)100:0.08117932542664217654)79:0.03452352674345452593)40:0.01180023405676540287,Cluster-48.0_myh11b:0.04889684082760566847)56:0.03975996022374996691)89:0.10221902373195936031)89:0.15269972614314822335,((ENSDARP00000041141.5_myh11a:0.00000100000050002909,ENSDARP00000121781.1_myh11a:0.00000100000050002909)100:0.06778219152129880132,(ENSAMXP00000042198.1_myh11a:0.00000100000050002909,((ENSAMXP00000036837.1_myh11a:0.00000100000050002909,ENSAMXP00000049649.1_myh11a:0.00000100000050002909)100:0.00000100000050002909,ENSAMXP00000010424.2_myh11a:0.02115413711268271033)96:0.00330981636160746244)100:0.04499339616333034725)73:0.02296839311713915269)85:0.02456492908960379584)51:0.02496687206543539081,(ENSONIP00000023757.1_myh11a:0.00000100000050002909,ENSONIP00000023756.1_myh11a:0.00000100000050002909)100:0.04086991336681869424)28:0.00686398808226441632)86:0.03560542379927542078)86:0.07681361034502481866,TRIMMED_Cluster-912.12148_myh11a:0.00000100000050002909)83:0.09877685757005039147)67:0.18693043525634328583,(((((ENSDARP00000125771.1_myh10:0.00000100000050002909,ENSDARP00000125918.1_myh10:0.00000100000050002909)40:0.00000100000050002909,ENSDARP00000148654.1_myh10:0.00000100000050002909)100:0.03091789187444101208,((ENSDARP00000152208.1_myh11b:2.23060898564078380346,(ENSAMXP00000038195.1_myh10:0.00000100000050002909,ENSAMXP00000037558.1_myh10:0.00000100000050002909)100:0.17399918687668977646)33:0.15265018379761491341,ENSAMXP00000010234.2_myh10:0.03722254489393297255)6:0.00000100000050002909)12:0.01957656696092422918,(ENSGMOP00000014811.1_myh10:0.09488998934584232103,(((((ENSTNIP00000016820.1_myh10:0.00000100000050002909,ENSTNIP00000023109.1_myh10:0.00000100000050002909)58:0.00000100000050002909,ENSTNIP00000020664.1_myh10:0.00000100000050002909)100:0.13094089161685337763,ENSGACP00000025495.1_myh10:0.05570256063332507807)86:0.01096837239303619961,(((ENSPFOP00000011551.2_myh10:0.00000100000050002909,ENSPFOP00000023761.1_myh10:0.00265531899851419216)98:0.02396415714561452720,ENSORLP00015017122.1_myh10:0.09023965215694210174)96:0.01943580146373228082,(ENSONIP00000022966.1_myh10:0.00000100000050002909,ENSONIP00000022967.1_myh10:0.01102431979672325105)100:0.02609598844354737296)87:0.00988962891431463542)95:0.01681001846971695232,(Cluster-912.16779_myh10:0.01281555043681361326,(Cluster-912.8888_myh10:0.08218872909848448649,(Cluster-912.5089_myh10:0.10399229670988294205,Cluster-912.12654_myh10:0.00000100000050002909)93:0.00216021393540112181)85:0.00507971400637107807)98:0.01592118179606530695)92:0.01536161240196921504)85:0.02942563619706254144)18:0.06916998039156586897,(ENSTRUP00000025178.2_myh10:0.05674864856536742524,(((ENSXMAP00000006396.2_myh10:0.03257036888914823652,(ENSPFOP00000003161.2_myh10:0.00446989936477919063,ENSPFOP00000029813.1_myh10:0.00000100000050002909)98:0.00042711796597177422)99:0.02672374557675346804,(ENSONIP00000010442.1_myh10:0.00000100000050002909,ENSONIP00000010441.1_myh10:0.00000100000050002909)99:0.01330710678169147801)92:0.01400081516544970754,((Cluster-912.12158_myh10:0.00000100000050002909,Cluster-912.12158_myh10_trans2:0.00061782023175947992)65:0.00063486491937145588,((Cluster-912.9029_myh9b:0.25573916237465610379,(Cluster-912.12142_myh10:0.00000100000050002909,Cluster-912.12140_myh10:0.07198138018594620047)95:0.00000100000050002909)36:0.04700755041740795059,Cluster-912.12158_myh10_trans3:0.01246068504701485467)27:0.00820188058507924367)26:0.02037339711917788079)12:0.00608020370090063891)19:0.01763800824342769483)15:0.06683514563992766500)9:0.03868503569089094818)35:0.07137875607399435385,((((ENSAMXP00000018044.2_myh7bb:0.08386563761841009379,(ENSDARP00000114580.2_myh7bb:0.00000100000050002909,ENSDARP00000025782.8_myh7bb:0.00062406142706078927)100:0.08832392677110163792)100:0.11723676196059265586,((ENSDARP00000126705.3_myh7ba:0.00000100000050002909,ENSDARP00000088086.4_myh7ba:0.00000100000050002909)100:0.07647403788298046123,(((Cluster-912.9323_myh7b_trans2:0.00000100000050002909,Cluster-912.15978_myh7ba:0.22047805905499623380)100:0.02550124147744205552,(Cluster-912.9335_myh7b:0.01428225339766808245,(((((Cluster-912.9329_myh7b:0.00733896245717346237,Cluster-912.9329_myh7b_trans2:0.00185665918567279125)59:0.00198402496588546756,(Cluster-912.9323_myh7b:0.00000100000050002909,Cluster-912.9326_myh7b:0.03122428714381101159)9:0.00000100000050002909)77:0.01175294570046481538,Cluster-912.9327_myh7b_trans3:0.00736309529176577566)7:0.00003578554356453524,(Cluster-912.9327_myh7b_trans2:0.00350375112308853355,Cluster-912.9321_myh7b:0.00000100000050002909)79:0.00000100000050002909)14:0.00000100000050002909,Cluster-912.9327_myh7b:0.00285927390990774579)63:0.00247140653510671436)100:0.02451468960690633692)95:0.02199074219751106368,((ENSTRUP00000027987.2_myh7ba:0.02602268240654539294,ENSTNIP00000010114.1_myh7ba:0.04813422750812197670)100:0.04270767419309868390,ENSONIP00000025584.1_myh7ba:0.06036341385715152108)38:0.00882903826388135859)100:0.05056105850059942897)94:0.03907429823747754494)100:0.18233083086186904764,(((((((ENSDARP00000110789.2_myh7l:0.00000100000050002909,ENSDARP00000156227.1_myh7l:0.00000100000050002909)34:0.00000100000050002909,ENSDARP00000154100.1_myh7l:0.00000100000050002909)98:0.00000100000050002909,(ENSDARP00000114031.1_myh7l:0.00000100000050002909,ENSDARP00000108435.2_myh7l:0.00000100000050002909)60:0.00000100000050002909)98:0.05857478615137953759,((ENSGMOP00000002367.1_myh7l:0.08910418807585325507,(ENSGACP00000019730.1_myh7l:0.00000100000050002909,ENSGACP00000019734.1_myh7l:0.00000100000050002909)100:0.06562888194351612636)88:0.01706651982961693986,((ENSORLP00015034961.1_myh7l:0.04255537360503652139,ENSXMAP00000018540.2_myh7l:0.04146954627849248898)96:0.01378767125134585866,((ENSDARP00000126376.1_myh7l:0.00000100000050002909,ENSONIP00000020967.1_myh7l:0.23558454513095061778)16:0.07232921538814222895,((ENSTNIP00000000857.1_myh7l:0.00000100000050002909,(ENSTNIP00000006463.1_myh7l:0.00144418876067954898,ENSTNIP00000000255.1_myh7l:0.00141342945442249476)92:0.00302814159652297710)93:0.01638369538290037133,ENSTRUP00000019373.2_myh7l:0.02361313154733668193)82:0.02766560486439072902)23:0.00742478613918613490)28:0.00924650166473251454)32:0.01120681762324926035)76:0.03107056943546247785,(((ENSPFOP00000011957.2_myh6:0.08804959943983514670,((Cluster-912.16771_myh6:0.01039958919039304930,Cluster-912.14927_myh6:0.03208879923775039000)84:0.03103548976756050765,(ENSORLP00015035163.1_myh6:0.00000100000050002909,ENSORLP00015035154.1_myh6:0.00646292368190784505)100:0.03518057493888709225)40:0.01286717783133500305)64:0.01376089161894608441,(ENSDARP00000139175.1_myh6:0.02313744282808620836,ENSAMXP00000013427.2_myh6:0.02958938787433625789)96:0.03077728756331556820)70:0.02255398792193292340,(((ENSGMOP00000002455.1_myh7:0.06266217082358042922,ENSGACP00000019743.1_myh7:0.04800206210237460691)80:0.01934431908683061779,((ENSORLP00015035028.1_myh7:0.04389484354663548971,((ENSXMAP00000023633.1_myh7:0.01123854574082075279,(ENSXMAP00000022989.1_myh7:0.00499515458998828731,ENSXMAP00000041645.1_myh7:0.00465786545595466440)79:0.00516221172469185242)70:0.00259944773204365091,((ENSXMAP00000014533.2_myh7:0.00000100000050002909,ENSXMAP00000026285.1_myh7:0.00000100000050002909)56:0.01491113032470453917,ENSXMAP00000034750.1_myh7:0.00000100000050002909)18:0.00000100000050002909)96:0.02224002911828565007)96:0.01581755339203421568,((Cluster-912.14875_myh7:0.00416083497676827084,(TRIMMED_Cluster-912.14870_myh6:0.03034120994562819473,Cluster-912.14874_myh7:0.01655356550633128171)92:0.00886713113167822767)86:0.02253575292541671812,Cluster-912.14860_myh7:0.00926058806603282519)90:0.04022012673147534051)18:0.00548605929639831187)48:0.01374245702326055973,(ENSDARP00000090306.4_myh7:0.00000100000050002909,ENSDARP00000146011.1_myh7:0.00000100000050002909)100:0.05326806892405889365)38:0.01073985985597991112)65:0.01863399188333835291)99:0.05927455619761819866,((Cluster-912.14579_myh6:0.00712879400463805549,Cluster-912.14571_myh6:0.04542476966894762325)95:0.06147359473376950295,((ENSGMOP00000021711.1_myh6:0.07655151248364854000,(ENSAMXP00000026001.2_myh6:0.04981895939202318768,ENSDARP00000108536.1_myh6:0.06653160350530944178)100:0.04955299928215331495)61:0.01787324921260229071,((Cluster-912.236_myh6:0.00004915184975702328,(Cluster-912.9316_myh6:0.00171374003935077096,Cluster-912.9333_myh6:0.00094100494987792887)100:0.02379977468352414624)92:0.02191412330013411958,(ENSGACP00000018205.1_myh6:0.05635872786696817516,(ENSONIP00000026563.1_myh6:0.04349206222870218713,(ENSORLP00015001342.1_myh6:0.05379968826108025987,ENSXMAP00000032109.1_myh6:0.04074963002233761289)40:0.00446636149358757908)85:0.01042406213550110816)56:0.00503057239842323849)80:0.01636460673405130614)99:0.07075693283856526739)95:0.07771896512890147379)92:0.05858698626895726680,(ENSONIP00000012049.1_myh2:0.26089580479649154832,(((((ENSDARP00000115054.1_myhz1.2:0.00000100000050002909,ENSDARP00000146874.1_myhz1.2:0.00000100000050002909)100:0.00214325105224560247,(ENSDARP00000152470.1_myhz1.1:0.00000100000050002909,ENSDARP00000105831.2_myhz1.1:0.00000100000050002909)100:0.00360105938038151208)96:0.00803826662191487080,(ENSDARP00000147700.1_myhz1.3:0.00000100000050002909,ENSDARP00000111326.2_myhz1.3:0.00000100000050002909)100:0.00326388668239877781)80:0.00770804645590518912,(ENSDARP00000051360.5_myhz2:0.00000100000050002909,ENSDARP00000108224.2_myhz2:0.00000100000050002909)100:0.00978626299483080497)100:0.06320106846499977393,(((TRIMMED_Cluster-912.14577_myhz1.1:0.04872196343709046806,(TRIMMED_Cluster-912.14572_myhz1.1:0.02580144170868455683,Cluster-1600.0_myhb:0.23666042252383409639)39:0.00962509843860563305)76:0.02945495609942217277,((Cluster-912.14570_myhb:0.00304801552284237167,(Cluster-912.14570_myhb_trans2:0.02196234584137980034,Cluster-912.14570_myhb_trans3:0.03544963138706454242)77:0.01061445224731848505)93:0.06709932810737116726,(ENSAMXP00000002287.2_myhb:0.06406114447296502867,(ENSDARP00000128891.1_myhb:0.00000100000050002909,ENSDARP00000011269.7_myhb:0.00000100000050002909)100:0.04627921471845822254)95:0.02195524424590371282)57:0.01494522559354033442)95:0.02184554407122882638,ENSDARP00000088845.5_myhz1.1:0.02504606967764612391)97:0.02618983643898277480)100:0.12269815788488899755)100:0.07991070620699211591)99:0.12521237770207410689)99:2.15622019491629846044,Cluster-2109.0_myh9b:1.27118046234084070001)83:0.51374316628876615098)95:0.47370962640511082853)92:0.00783978574390989738,Cluster-912.17627_myh14:0.00945557725244289791)72:0.01756361626797781766,(Cluster-912.8366_myh14:0.00211671363767911231,((((Cluster-2645.0_myh14:0.00000100000050002909,Cluster-2645.0_myh14_trans2:0.00000100000050002909)97:0.00648385167512805210,ENSGACP00000015353.1_myh14:0.08150256258101538920)38:0.02320502440188522073,(((ENSONIP00000008186.1_myh14:0.00000100000050002909,ENSONIP00000008187.1_myh14:0.00690531895182637349)99:0.06010109451558041938,(ENSORLP00015013261.1_myh14:0.06286477041970178758,(ENSXMAP00000012614.2_myh14:0.01915704007413788004,ENSPFOP00000008194.2_myh14:0.02037714594951923683)100:0.06204473074644227537)77:0.01304692483035617238)55:0.01022842786581374709,(ENSTNIP00000010900.1_myh14:0.03466718291112939193,ENSTRUP00000038826.2_myh14:0.11889323224031898840)96:0.08650549641017227231)28:0.01139577251046136781)46:0.01018299745661393856,(ENSGMOP00000005978.1_myh14:0.10869984972027690873,(ENSAMXP00000019473.2_myh14:0.09350759367141772693,((ENSDARP00000114445.2_myh14:0.00058679225990105547,ENSDARP00000047408.8_myh14:0.00000100000050002909)100:0.00000100000050002909,ENSDARP00000142347.1_myh14:0.00000100000050002909)100:0.06729699742909972526)100:0.07876837868561742395)73:0.03459210250294376954)95:0.03251722434369244685)91:0.03512624396872703059)57:0.02550580616603173242,Cluster-912.14042_myh14:0.00000100000050002909);
#ryr
(ENSAMXP00000008959.2_ryr1a:0.06764934432237536266,(((ENSDARP00000032856.9_ryr1b:0.05215198385921775842,ENSAMXP00000054931.1_ryr1b:0.05436922720373218998)100:0.03373475732365129043,((ENSGACP00000017134.1_ryr1b:0.04791543212006007385,((ENSONIP00000004903.1_ryr1b:0.02451183761001758665,(ENSPFOP00000015506.2_ryr1b:0.00264102756591710420,ENSXMAP00000005089.2_ryr1b:0.03037235113203116260)100:0.03400503908305356482)37:0.00626893842084660317,(((((Cluster-912.14723_ryr1b:0.00031097285051435460,Cluster-912.14778_ryr1b_trans2:0.00000100000050002909)56:0.00061713348491504200,((Cluster-912.14708_ryr1b:0.36335041291166719768,Cluster-912.14707_ryr1b:0.04232175512838790010)100:0.54378874988809278168,Cluster-912.14723_ryr1b_trans2:0.00233308398129844193)74:0.00357055723472488127)69:0.00000100000050002909,(Cluster-912.14778_ryr1b:0.00000100000050002909,(Cluster-912.14778_ryr1b_trans3:0.00000100000050002909,(Cluster-912.14716_ryr1b:0.00098756210181732019,Cluster-912.14775_ryr1b:0.00000100000050002909)90:0.00049246468342319604)43:0.00000100000050002909)73:0.00000100000050002909)91:0.01030542407509574612,(TRIMMED_Cluster-912.14712_ryr1b:0.00093863256789680880,(TRIMMED_Cluster-912.14759_ryr1b:0.05115337160197625660,TRIMMED_Cluster-912.14744_ryr1a:0.29683521478230628921)73:0.04717095230400545486)95:0.70360324856913480929)70:0.02320272155233723751,(ENSTRUP00000038980.2_ryr1b:0.01667572116235345112,(ENSTNIP00000007107.1_ryr1b:0.00000100000050002909,ENSTNIP00000022204.1_ryr1b:0.00000100000050002909)100:0.05585434819582379279)100:0.02595777779172682084)26:0.00574902154894804587)17:0.00652624766694355138)50:0.01786095385275079592,ENSGMOP00000020859.1_ryr1b:0.07961785854372098459)70:0.03223070341335367017)70:0.07508499993610248668,(((TRIMMED_Cluster-912.14786_ryr1a:0.49673866968459162718,TRIMMED_Cluster-912.6129_ryr1a:1.91319829902814886324)18:0.01544114068652058767,((TRIMMED_Cluster-912.14748_ryr1a:0.02893160876849059857,(TRIMMED_Cluster-912.14745_ryr1a:0.01699073715866372680,((((ENSAMXP00000011468.2_ryr2b:0.30449344689113883033,(ENSDARP00000125063.4_ryr2b:0.01589491550884997509,ENSDARP00000134589.1_ryr2b:0.00017881770465237549)100:0.24137167010229820807)97:0.19336733702885680608,(ENSGMOP00000020319.1_ryr2b:0.32234076983560683294,((((Cluster-912.16134_ryr2b_trans9:0.00217715502392510458,(Cluster-912.16134_ryr2b_trans10:0.00489284219175954369,(Cluster-912.16134_ryr2b_trans5:0.00050839805888812340,((Cluster-912.16134_ryr2b:0.00392597486351273922,(Cluster-912.16134_ryr2b_trans3:0.00369659782510010785,(Cluster-912.14785_ryr2b:0.63610179587697923687,(Cluster-912.16134_ryr2b_trans6:0.00045751643041832863,(Cluster-912.2989_ryr2b_trans2:0.00249683858596075163,Cluster-912.16134_ryr2b_trans8:0.00000100000050002909)65:0.00279983140144467136)35:0.00190399053020861631)13:0.00118308159432007590)11:0.00327658635924954695)10:0.00125909096010993257,((((Cluster-912.14715_ryr2b:0.02880350507861777903,(TRIMMED_Cluster-912.14730_ryr3:0.00000100000050002909,TRIMMED_Cluster-912.14742_ryr3:0.15425056200178849375)43:0.03956699791257063670)60:0.52908189855752207897,(Cluster-912.14728_ryr2b:0.00000100000050002909,Cluster-912.14780_ryr2b:0.00206251876892518367)83:0.00000100000050002909)35:0.00000100000050002909,Cluster-912.16134_ryr2b_trans2:0.00098926920780872431)36:0.05632616612620225394,(Cluster-912.2989_ryr2b:0.00000100000050002909,(Cluster-912.5628_ryr2b:0.02740897711458778127,(Cluster-912.16007_ryr2b:0.10141189664963495831,(Cluster-912.2989_ryr2b_trans3:0.00000100000050002909,Cluster-912.18439_ryr2b:0.01849946724013000823)54:0.03924135642691965742)43:0.06078755590142014692)61:0.11174006696687938112)28:0.00706083624946076283)12:0.04592549316192950232)11:0.00093331080574705373)12:0.00076505112131735622)17:0.00060132522351931037)31:0.00701238114756663755,((Cluster-912.16134_ryr2b_trans7:0.05763534655714123295,Cluster-912.16134_ryr2b_trans4:0.11572507304852455712)90:0.10939974579743279304,Cluster-912.13356_ryr2b:0.01777813266782758000)78:0.02094990546129288367)55:0.09284985243699679647,(ENSGACP00000013431.1_ryr2b:0.17038547854629754186,(((ENSPFOP00000018577.2_ryr2b:0.03269420468168066085,ENSXMAP00000003852.2_ryr2b:0.06716016898410698266)100:0.17980987114182456210,ENSORLP00015014763.1_ryr2b:0.27332660090866039981)100:0.04165726026189789377,ENSONIP00000000827.1_ryr2b:0.12441558750392434085)100:0.03804684007401185064)65:0.00797479133677230119)49:0.02112006047828196911,(ENSTRUP00000013110.2_ryr2b:0.17372957515126657979,(ENSTNIP00000022688.1_ryr2b:0.00139859606696437783,(ENSTNIP00000003295.1_ryr2b:0.00094297205717117322,(((ENSTNIP00000022718.1_ryr2b:0.00000100000050002909,ENSTNIP00000020150.1_ryr2b:0.00076134370866569139)69:0.00025084897971478805,ENSTNIP00000002243.1_ryr2b:0.00000100000050002909)54:0.00000100000050002909,ENSTNIP00000000922.1_ryr2b:0.00000100000050002909)84:0.00032263266654911836)70:0.00115054474041331560)100:0.12144599088236392170)100:0.17532903738844790587)53:0.09901574007069018080)53:0.17088063379316340007)47:0.18798173781506574698,(((((NotClustered_ryr2:0.57522615610064753433,ENSONIP00000009062.1_ryr2:0.16278042077351942418)14:0.00000100000050002909,(ENSPFOP00000006622.2_ryr2:0.01308312999789472582,(Cluster-6232.0_ryr2:1.45887267195230840855,ENSXMAP00000014417.2_ryr2:0.01467180510381967291)23:0.00129759287734001658)25:0.04823621674467316184)14:0.00583033802366829997,(ENSGACP00000020214.1_ryr2:0.00000100000050002909,ENSGACP00000020213.2_ryr2:0.00000100000050002909)100:0.05120001454920275474)34:0.05406216892105217275,ENSGMOP00000013591.1_ryr2:0.10910588250874482530)35:0.02176316159373166415,(ENSAMXP00000048468.1_ryr2:0.06180035574066496118,((ENSDARP00000155998.1_ryr2:0.00301267867523237259,(ENSDARP00000134587.2_ryr2:0.00302490381367050924,(ENSDARP00000145486.1_ryr2:0.00000100000050002909,ENSDARP00000148885.1_ryr2:0.00059102157895000659)86:0.00000100000050002909)65:0.00157066249583074930)57:0.01725461241908130688,ENSDARP00000151291.1_ryr2:0.14888433163422501448)79:0.07961384325258273609)79:0.02187670176844829645)47:0.10879714262556672288)40:0.28460557995171181789,(Cluster-912.14732_ryr3:0.19264840748813430449,((((((ENSTNIP00000020587.1_ryr3:0.00415069604053871881,ENSTNIP00000020586.1_ryr3:0.01690408324776013216)100:0.06226892071699194342,ENSGACP00000008037.1_ryr3:0.04390385820201434669)56:0.00522195313814072248,ENSGMOP00000017386.1_ryr3:0.10382147522828183428)37:0.00427409416333488900,(ENSONIP00000015214.1_ryr3:0.03441417403916835482,(ENSPFOP00000012790.1_ryr3:0.03424304837692487141,ENSORLP00015003258.1_ryr3:0.04937619861174481067)100:0.01127167926074616050)76:0.00545038474973049639)71:0.01492770232374508906,((Cluster-912.14741_ryr3:0.00000100000050002909,Cluster-912.14758_ryr3:0.00594550437315487582)71:0.00070010280513156556,((Cluster-912.14790_ryr3_trans3:0.00171212073592243597,(Cluster-912.14790_ryr3_trans2:0.00000100000050002909,((Cluster-912.14784_ryr3:0.00000100000050002909,(Cluster-912.15468_ryr3:0.00000100000050002909,Cluster-912.14784_ryr3_trans2:0.00000100000050002909)51:0.00755106103634376000)44:0.02983886045979178975,Cluster-912.14790_ryr3:0.00000100000050002909)29:0.00144029495652422154)11:0.00046198176753728344)9:0.00000100000050002909,Cluster-912.14790_ryr3_trans4:0.00000100000050002909)32:0.00222069490250955673)35:0.00792349382935358948)25:0.02101432588120749623,(Cluster-912.14743_ryr3:0.26929591250242934652,(Cluster-912.14729_ryr3:0.00245494952561349337,((Cluster-912.14739_ryr3:0.01520287168297681200,((Cluster-912.14779_ryr3:0.16546290348938794135,((((ENSAMXP00000004978.2_ryr3:0.09350456319559606599,(ENSDARP00000131111.2_ryr3:0.00200130374728815568,ENSDARP00000116678.2_ryr3:0.00000100000050002909)100:0.08069182711963998611)100:0.13753091504024650416,((ENSTNIP00000015180.1_ryr3:0.00637156989347224031,ENSTNIP00000015182.1_ryr3:0.00019512086378824144)94:0.00231232155118335459,ENSTNIP00000006881.1_ryr3:0.00665657026592434125)100:0.08978353628984997448)22:0.01212241765054922552,(((ENSPFOP00000024973.1_ryr3:0.01121168678682665787,ENSPFOP00000017546.2_ryr3:0.00000100000050002909)100:0.07032143992822875722,ENSONIP00000007171.1_ryr3:0.04037714012872578584)58:0.00926701008590353342,(ENSGMOP00000016225.1_ryr3:0.14550182226424920873,ENSGACP00000010568.1_ryr3:0.08009876248597583293)67:0.02499157021909903867)27:0.00374614263543398803)76:0.04672159300990604697,(Cluster-912.14731_ryr3:0.00000100000050002909,(((((((Cluster-912.14771_ryr3_trans3:0.00358291822197070661,Cluster-912.14771_ryr3_trans2:0.00000100000050002909)22:0.00168486319358268112,Cluster-912.14771_ryr3_trans4:0.00032590191629957346)60:0.00573185470727704833,Cluster-912.14771_ryr3_trans5:0.00149878931244802052)16:0.00458215607251453126,(Cluster-912.14735_ryr3_trans3:0.00160243917068538595,Cluster-912.14737_ryr3_trans2:0.00040819922648243999)42:0.00286695381521230456)39:0.00378921927863594887,Cluster-912.14771_ryr3:0.02237978552772319080)22:0.00008949061027440803,(Cluster-912.14772_ryr3:0.02805186868055715987,(Cluster-912.14738_ryr3:0.11397155924455894260,Cluster-912.14740_ryr3:0.00000100000050002909)37:0.17610351093528031630)5:0.07004732355180980086)4:0.02048467409543504314,(Cluster-912.14737_ryr3:0.00051469282090787572,(Cluster-912.14735_ryr3:0.00000100000050002909,Cluster-912.14735_ryr3_trans2:0.00025957566533406942)71:0.00077738482527071374)4:0.00000100000050002909)1:0.00054420969923346218)5:0.00947740861069183357)5:0.02940083042487815282)3:0.01151925941547098965,Cluster-912.14534_ryr3:0.26221232141694073015)5:0.03868677672848194748)5:0.01257264246228987845,Cluster-912.14711_ryr3:0.04040225197680381852)5:0.00572469778070765472)4:0.10879211872672225891)0:0.01249661305755713631)3:0.03201758898211010812)28:0.15752409646213122452)22:0.17379029924357417003)18:0.07599771440732060179)18:0.01971708999460930478,Cluster-912.14753_ryr2:0.04120989282553760846)81:0.07146926508557417679)41:0.05576569937246574765,((Cluster-912.14753_ryr1a_trans5:0.00000100000050002909,(Cluster-912.14754_ryr1a:0.00205225613093800883,(((Cluster-912.14757_ryr1a_trans2:0.00000100000050002909,(Cluster-912.14753_ryr1a_trans2:0.00130971240347654816,(Cluster-912.14757_ryr1a:0.00212599548955657702,Cluster-912.14753_ryr1a_trans3:0.01332962742864068385)42:0.00221702473681698693)97:0.00840981495923426477)73:0.00000100000050002909,Cluster-912.14753_ryr1a:0.00000100000050002909)93:0.00456443951739658217,Cluster-912.14753_ryr1a_trans4:0.00341102075702114744)67:0.00111240613360193336)80:0.00022750775148056978)96:0.01587188609499860445,((ENSGACP00000027327.1_ryr1a:0.04191633886830738176,ENSTNIP00000012906.1_ryr1a:0.09925693996126210006)80:0.00735961928962887077,(ENSONIP00000006326.1_ryr1a:0.02347955442772003617,ENSPFOP00000019350.2_ryr1a:0.05078052043435984930)87:0.00999698468129069269)35:0.00556995375316288437)31:0.02557598464777114528)70:0.04561692880618462009)100:0.03493720309557548503,ENSDARP00000120294.2_ryr1a:0.04973730523306933021);
#slc
((ENSAMXP00000015306.2_slc27a3:0.50988492940494989369,ENSAMXP00000015325.2_slc27a6:0.44556054418132634565)69:0.16932073242487816200,(((ENSAMXP00000054540.1_slc1a9:0.24747275607314417334,(ENSAMXP00000051305.1_slc1a2b:0.00000100000050002909,ENSAMXP00000050028.1_slc1a2b:0.00000100000050002909)100:0.24718266370229860507)100:1.87190810383175243459,(ENSAMXP00000003523.2_slc15a2:0.37623937662589890252,(ENSAMXP00000037174.1_slc15a1b:0.02157319199593280001,ENSAMXP00000004589.2_slc15a1b:0.01795567460073244428)100:0.38732989557930314062)100:1.75393188113392395344)28:0.06413121224546880494,((((ENSAMXP00000036200.1_slc24a1:0.40912815733722929235,(ENSAMXP00000039553.1_slc24a2:0.00956134538736518221,ENSAMXP00000011419.2_slc24a2:0.03113175722346690072)100:0.11367806766765999049)100:1.29886907433321874272,(ENSAMXP00000018760.2_slc4a3:0.63641452838891432453,(ENSAMXP00000013709.2_slc4a4b:0.02692846534408518608,ENSAMXP00000035128.1_slc4a4b:0.01486659841416378830)100:0.57924193383807709434)100:0.96122655870560080871)100:1.29880929290299707013,ENSAMXP00000051807.1_slc3a1:2.60341127001669558894)5:0.03702785434275975701,((((((((((ENSAMXP00000033927.1_slc16a3:0.71503369087090795642,ENSAMXP00000031079.1_slc16a5a:0.73581185351005262696)100:0.52037480099817012835,((ENSAMXP00000054339.1_slc39a5:0.00000100000050002909,ENSAMXP00000044292.1_slc39a5:0.00000100000050002909)100:2.06704286282191240787,ENSAMXP00000014473.2_slc16a10:0.93347868880739459652)56:0.26617677381378246348)99:0.68182584077885732832,((ENSAMXP00000003414.1_slc47a4:0.59599400165889360181,(ENSAMXP00000050450.1_slc47a3:0.02218542871943769007,ENSAMXP00000003394.2_slc47a3:0.01276528495305795721)100:0.64912604922701344634)100:2.08279348010115317180,((ENSAMXP00000026320.1_slc18a3a:0.75004902674107742921,(ENSAMXP00000049606.1_slc18a1:0.29681622901354348665,ENSAMXP00000016840.2_slc18a2:0.22597375265364910701)100:0.45239919525510674525)100:0.66775587945963443826,((ENSAMXP00000049216.1_slc41a3:0.21796745851528137594,(ENSAMXP00000003453.1_slc41a1:0.00000100000050002909,ENSAMXP00000040267.1_slc41a1:0.00000100000050002909)100:0.49861487129912634986)100:1.21975690173710082931,ENSAMXP00000005915.2_slc23a3:1.69147065245697914015)76:0.38587523435642318015)82:0.38890414495338582190)84:0.46469381413401578129)99:0.45050514660646812093,(((ENSAMXP00000015705.2_slc20a2:0.35483114757722317156,(ENSAMXP00000005775.2_slc20a1a:0.23587513107289453940,ENSAMXP00000019756.2_slc20a1b:0.22549166885548618811)75:0.11004659691603524418)100:1.25771320207361103627,(ENSAMXP00000047524.1_slc10a4:1.25127498837209927274,((ENSAMXP00000002282.2_slc26a6l:0.54601694930947464179,ENSAMXP00000007884.2_slc26a5:0.52341331196626295075)93:0.30052218537150954258,ENSAMXP00000001444.2_slc26a9:0.71393430227005216793)99:0.60867374544467423014)100:0.66479992879610838585)100:0.63554180026456952302,((ENSAMXP00000020394.2_slc23a2:0.31256324651149691718,ENSAMXP00000005863.2_slc23a1:0.31019472107186890630)100:1.81823290228488509968,((ENSAMXP00000050179.1_slc5a2:0.00000100000050002909,ENSAMXP00000007852.2_slc5a2:0.00189899486805781810)100:1.92263113136117902435,((ENSDARP00000142793.1_slc8b1:0.31901907248798982986,ENSAMXP00000054538.1_slc8b1:0.20734168529895752320)62:0.04655360890811219288,((ENSONIP00000017099.1_slc8b1:0.09677413805222108423,((((ENSAMXP00000049109.1_slc31a2:1.87126132896094077296,(ENSXMAP00000007623.1_slc8b1:0.03739859136255244132,ENSPFOP00000015833.2_slc8b1:0.05590254376637908418)65:0.08889575402298816043)54:0.07652881584260495806,(ENSORLP00015022278.1_slc8b1:0.00000100000050002909,(ENSORLP00015001000.1_slc8b1:0.00778938907938592651,(ENSORLP00015000983.1_slc8b1:0.00000100000050002909,ENSORLP00015000989.1_slc8b1:0.00233456871094228722)74:0.00000100000050002909)100:0.09581035758886295717)100:0.18704551216513329304)42:0.03872202582011599614,((ENSTRUP00000054152.1_slc8b1:0.08457931594167560074,ENSTNIP00000003605.1_slc8b1:0.12858817094712166051)99:0.12924342032389687929,ENSGACP00000012567.1_slc8b1:0.10385273492324649525)61:0.02060791279528804282)45:0.03068820363843404592,(Cluster-912.8637_slc8b1:0.00000100000050002909,Cluster-912.8637_slc8b1_trans2:0.00000100000050002909)100:0.09600536564151514185)40:0.03098725377742897122)82:0.11064636746820775970,ENSGMOP00000009693.1_slc8b1:0.11957277466905377739)76:0.13773091563876785348)94:0.75884022677689244585)90:0.42192733819354222291)81:0.35805484133402376568)100:0.71678643737475844500)87:0.44541250801151011096,((ENSAMXP00000011054.2_slc37a1:0.06448239210702465252,ENSAMXP00000049243.1_slc37a1:0.03491989256823768706)100:0.31171182235722527665,ENSAMXP00000007596.2_slc37a2:0.36551295392846516741)100:1.95988623941419803920)28:0.35128497248837581290,((ENSAMXP00000032092.1_slc2a9l1:0.03892365690928788896,ENSAMXP00000033884.1_slc2a9l1:0.05267502071911332046)100:2.11453570832142512259,(ENSAMXP00000018568.2_slc35d3:1.39716155484483106619,(ENSAMXP00000050476.1_slc45a3:0.94155309141505694193,ENSAMXP00000021907.2_slc46a2:1.30648641067373572078)84:0.22098088318461855950)100:1.37676658103120619359)8:0.17026289671632213740)1:0.13065540015193832790,(((ENSAMXP00000050387.1_slc36a4:0.39325582403057013359,(ENSAMXP00000011178.2_slc36a1:0.00000100000050002909,ENSAMXP00000033974.1_slc36a1:0.00000100000050002909)100:0.56564492554626155663)100:1.70445962333767253583,(ENSAMXP00000010367.2_slc44a2:0.01834868760895671386,(ENSAMXP00000030409.1_slc44a2:0.00362243593193867057,ENSAMXP00000038974.1_slc44a2:0.00201566312502796064)100:0.05747628627724108569)100:2.18381162703060027752)13:0.16238134833318301764,((ENSGMOP00000002431.1_slc40a1:0.10575018244211641105,(ENSAMXP00000038713.1_slc40a1:0.13319411103825176679,ENSDARP00000000250.9_slc40a1:0.13903792755077420962)93:0.07401791426095453985)100:1.97722380274298292768,(ENSAMXP00000044278.1_slc35g2a:1.01518140013506852348,ENSAMXP00000017619.2_slc39a8:1.32102396988329484628)100:1.21803594535568171509)11:0.25000049257648732093)1:0.07768988150768207923)1:0.13504485937063140377,(((ENSAMXP00000006476.2_slc2a2:1.27594065021508318303,ENSAMXP00000000655.2_slc5a6b:1.09552400543291739154)100:1.28964889835594798129,(ENSAMXP00000020819.2_slc22a6l:2.04647897385583199537,(ENSAMXP00000018432.2_slc22a2:1.01374720321951472535,(ENSAMXP00000010624.2_slc6a4a:0.67008710752284217360,(ENSAMXP00000043352.1_slc6a18:0.00000100000050002909,ENSAMXP00000049263.1_slc6a18:0.08328489139428525700)100:0.61887337846897183535)100:0.75141662722867486046)100:1.31000075166881746469)22:0.39960877454040566459)4:0.03896220107869374782,(ENSAMXP00000047204.1_slc17a6a:0.10260801973440315804,(ENSAMXP00000032330.1_slc17a8:0.00030212680677265118,ENSAMXP00000020863.2_slc17a8:0.05894224473713466361)100:0.26443415037376627463)100:2.31816799214281132890)1:0.20240273254101071032)1:0.21384382457167663838,((((ENSAMXP00000052278.1_slc30a7:0.96864265727214959867,(ENSAMXP00000050457.1_slc30a2:0.02458948799062176532,ENSAMXP00000052872.1_slc30a2:0.00000100000050002909)100:0.98567837245222789111)100:1.59220352603155168580,((Cluster-912.8636_slc8b1:1.47300909502077215230,(((ENSAMXP00000047352.1_slc11a2:0.02661808217639700588,(ENSAMXP00000051580.1_slc11a2:0.00346509287215763205,ENSAMXP00000025417.2_slc11a2:0.00813277437600792331)72:0.01371981370912396872)100:1.17423297357105949068,(ENSGMOP00000008466.1_slc32a1:0.01807710566144164060,(ENSDARP00000077888.4_slc32a1:0.03459194190579042288,ENSAMXP00000049752.1_slc32a1:0.04460723169984188302)79:0.06589136799565069313)100:1.10806895593715837300)94:0.71433154411995969379,(ENSAMXP00000009995.2_slc43a1b:0.25830156240295271131,(ENSAMXP00000049103.1_slc43a2a:0.00000100000050002909,ENSAMXP00000042294.1_slc43a2a:0.00000100000050002909)100:0.35846718677325495328)100:1.32049309073495613198)97:0.87637229117615833562)8:0.26223702704121243379,((ENSAMXP00000049506.1_slc35f2l:1.22511648704063880189,((ENSDARP00000025588.6_slc50a1:0.07619536909657639856,(ENSAMXP00000043478.1_slc50a1:0.12404839192032918183,ENSGMOP00000020579.1_slc50a1:0.33507164981329312647)45:0.13343576469668025353)100:2.26867590183678702331,((ENSAMXP00000041821.1_slc25a36b:0.02389709934069427291,(ENSAMXP00000028573.1_slc25a36b:0.00000100000050002909,ENSAMXP00000030616.1_slc25a36b:0.00000100000050002909)99:0.00000100000050002909)100:2.25086252690687826927,(ENSDARP00000066630.4_slc51a:0.11185979526393594052,(ENSAMXP00000041324.1_slc51a:0.13645879245279424197,ENSGMOP00000013747.1_slc51a:0.24117680399203156316)61:0.15239530245622431859)97:0.80985813634171144315)75:0.42184870766642129647)50:0.18865152389152528567)92:1.22874134520100608547,(((ENSAMXP00000043723.1_slc48a1a:0.40500919971565252364,(ENSAMXP00000013352.1_slc48a1b:0.00340951318033098742,ENSAMXP00000054630.1_slc48a1b:0.01633593925047280640)100:0.18013450934794603131)100:1.07508766945970735129,((ENSAMXP00000006864.2_slc29a1b:0.00000100000050002909,ENSAMXP00000006848.2_slc29a1b:0.00000100000050002909)100:0.26308400424947708807,ENSAMXP00000048562.1_slc29a1a:0.15170381224759660332)100:0.96936380994768889252)99:0.68794930489983074917,((ENSAMXP00000011610.2_slc45a2:0.47169658872223624302,ENSAMXP00000019175.2_slc45a4:0.80217211009288036383)100:0.88883425526610393419,(ENSDARP00000019390.6_slc49a4:0.08214766305462345430,(ENSAMXP00000043189.1_slc49a4:0.03162654474144868666,ENSAMXP00000003496.2_slc49a4:0.00000100000050002909)97:0.13971332517002868490)100:1.26100474043519561462)91:0.57862628777566027516)100:1.01700248651674196587)8:0.16542782795633270698)1:0.19428860002744502422)0:0.00000100000050002909,((ENSAMXP00000043600.1_slc9a6b:0.00000100000050002909,ENSAMXP00000008698.1_slc9a6b:0.01301420175810100860)100:1.47418119206727693538,(ENSAMXP00000017398.2_slc28a1:0.16861766174926953732,(ENSDARP00000116583.1_slc28a1:0.00000100000050002909,ENSDARP00000089127.3_slc28a1:0.00000100000050002909)100:0.18487094448422092263)100:0.91271362671424316471)100:1.35193578906870404133)0:0.00796735490362312886,((ENSAMXP00000006697.2_slc46a1:0.89970520977949841601,(((ENSAMXP00000035785.1_slc38a10:0.00000100000050002909,ENSAMXP00000016680.2_slc38a10:0.00000100000050002909)100:0.00431269078762557424,ENSAMXP00000016707.2_slc38a10:0.02083063259588149516)100:0.77699382046274989566,(ENSAMXP00000054882.1_slc31a1:0.14420306287735285000,ENSDARP00000015824.8_slc31a1:0.09707772350450405430)100:0.92977319685233128510)98:0.60016686613307723697)99:1.10633931271274188468,(ENSAMXP00000006862.2_slc9a3r1b:1.92274715704962506635,(ENSAMXP00000011547.2_slc3a2a:0.64268718931156965102,ENSAMXP00000007545.2_slc3a2b:0.32924118048732797792)91:0.51528921548562345301)100:1.51106035840287833416)26:0.56786976850686043949)1:0.27772298499331221633)0:0.14324780644533810503,(((ENSAMXP00000021779.2_slc7a8a:1.85791181203109112552,(ENSAMXP00000029511.1_slc33a1:0.10825945143434879958,(ENSDARP00000011566.5_slc33a1:0.00000100000050002909,ENSDARP00000108504.1_slc33a1:0.00000100000050002909)100:0.10061206217230435345)100:2.07684911029130958582)22:0.27101754995486720956,(((ENSAMXP00000008728.2_slc14a2:0.06980684392798747195,(ENSDARP00000068116.5_slc14a2:0.00000100000050002909,ENSDARP00000135209.1_slc14a2:0.00000100000050002909)100:0.26039180775503162346)100:2.07995038558148293006,(ENSAMXP00000010586.2_slc12a7a:0.23721639058031879221,(ENSAMXP00000051989.1_slc12a5a:0.00000100000050002909,ENSAMXP00000051018.1_slc12a5a:0.00000100000050002909)100:0.22842332656414757186)100:1.85052818162781829159)29:0.37689776312712919282,((ENSAMXP00000035252.1_slc52a3:0.58311865061519907449,(ENSDARP00000045674.6_slc52a2:0.17348576249523436910,ENSAMXP00000054036.1_slc52a2:0.12743552034743774182)100:0.42846744544091025508)100:0.98699069762564173303,(ENSAMXP00000047782.1_slc46a3:1.87758815240988741202,(ENSAMXP00000011470.2_slc34a2a:0.22234306170309436901,(ENSAMXP00000045330.1_slc34a2b:0.00000100000050002909,ENSAMXP00000038050.1_slc34a2b:0.00000100000050002909)100:0.25289495776798087689)100:1.29144292003336302876)83:0.22354479820918490840)100:0.98779664977110215318)5:0.11011884344444154704)0:0.14260893607602592725,(((ENSAMXP00000006474.2_slc7a14a:0.00966141814455514711,ENSAMXP00000044847.1_slc7a14a:0.00303106710374232910)100:2.00859923371667692393,((ENSAMXP00000018680.2_slc10a3:2.08827436476654471065,(((((((ENSAMXP00000012038.2_slc8a1a:0.00000100000050002909,ENSAMXP00000053054.1_slc8a1a:0.00000100000050002909)46:0.00000100000050002909,(ENSAMXP00000029781.1_slc8a1a:0.00000100000050002909,ENSAMXP00000031094.1_slc8a1a:0.00120238451217636699)90:0.00000100000050002909)85:0.00162792345653114652,ENSAMXP00000040935.1_slc8a1a:0.02314103844464634324)100:0.10537470061808465460,(ENSDARP00000046799.8_slc8a1a:0.02198178623888860650,(ENSDARP00000144549.2_slc8a1a:0.00000100000050002909,(ENSDARP00000084236.5_slc8a1a:0.00000100000050002909,ENSDARP00000134979.2_slc8a1a:0.00000100000050002909)97:0.00000100000050002909)81:0.00000100000050002909)100:0.09248027536003702864)100:0.05135250399993195741,(((Cluster-912.9489_slc8a1a:0.00217048306951531187,((Cluster-912.9490_slc8a1a:0.00000100000050002909,Cluster-912.14606_slc8a1a:0.00000100000050002909)66:0.00925754959067340982,(Cluster-912.15891_slc8a1a:0.01907710186632050053,Cluster-912.4904_slc8a1a:0.00643304301479128999)3:0.00000100000050002909)98:0.02079442799184509638)100:0.05422049071531573339,((ENSGACP00000026269.1_slc8a1a:0.00000100000050002909,(ENSGACP00000026272.1_slc8a1a:0.03061411922820353806,(ENSGACP00000026270.1_slc8a1a:0.00000100000050002909,ENSGACP00000026268.1_slc8a1a:0.00133443518372594844)55:0.00000100000050002909)14:0.00000100000050002909)94:0.12329627171284360254,((ENSONIP00000008612.1_slc8a1a:0.00118605313366865997,ENSONIP00000008611.1_slc8a1a:0.00248611145215414230)100:0.07275070679909473315,(((ENSPFOP00000011547.2_slc8a1a:0.00000100000050002909,ENSPFOP00000026210.1_slc8a1a:0.00000100000050002909)100:0.04034799761896736697,(ENSXMAP00000021282.1_slc8a1a:0.02957000326220971323,(ENSXMAP00000023099.1_slc8a1a:0.00000100000050002909,(ENSXMAP00000040867.1_slc8a1a:0.00000100000050002909,ENSXMAP00000015788.2_slc8a1a:0.00000100000050002909)65:0.00000100000050002909)100:0.00271351631655599368)99:0.01880597055231213177)100:0.07421340472603858707,(ENSORLP00015036037.1_slc8a1a:0.00000100000050002909,ENSORLP00015036036.1_slc8a1a:0.00251755066362912118)100:0.14548531120310626008)83:0.02930890068362561676)42:0.01886997204731291622)20:0.00969378296112392672)39:0.02648973994170533350,(ENSTNIP00000007727.1_slc8a1a:0.28536261356964043312,ENSTRUP00000034536.2_slc8a1a:0.12032259417837297411)93:0.19834600785421216407)80:0.08069921440670933810)79:0.08227787801430865022,(((ENSORLP00015018922.1_slc8a1b:0.02655778797478547393,ENSORLP00015034169.1_slc8a1b:0.00313891186183774167)95:0.05852158748753347878,(ENSONIP00000001460.1_slc8a1b:0.04266459672212346427,((((ENSTNIP00000012704.1_slc8a1b:0.05010797598406786790,ENSTRUP00000034000.2_slc8a1b:0.00325663788521160296)35:0.02901736006611197599,ENSTRUP00000034006.2_slc8a1b:0.00683514502752030195)62:0.05903073243617749932,ENSGACP00000017691.1_slc8a1b:0.06046921002527714389)26:0.01800873689688712448,((ENSGMOP00000019969.1_slc8a1b:0.16915355072026755368,Cluster-912.4134_slc8a1b:0.00797453323197291723)49:0.02697906490245733160,((ENSXMAP00000017304.2_slc8a1b:0.00000100000050002909,ENSXMAP00000038406.1_slc8a1b:0.00125222834647302646)100:0.00237081498969022534,(ENSXMAP00000033524.1_slc8a1b:0.00000100000050002909,((Cluster-912.10863_slc8a1b:0.00000100000050002909,Cluster-912.16521_slc8a1b:0.00000100000050002909)65:0.08521968589340890576,(ENSPFOP00000030002.1_slc8a1b:0.00000100000050002909,ENSPFOP00000006643.2_slc8a1b:0.00000100000050002909)100:0.00000100000050002909)21:0.01537635594715059013)26:0.03173109338985052874)28:0.03680777786679761965)10:0.00622925742727049522)19:0.01293286780143985092)14:0.00813551143479772365)98:0.08302154330997062182,(ENSAMXP00000002131.2_slc8a1b:0.15756591137804623615,((ENSDARP00000001051.9_slc8a1b:0.00000100000050002909,ENSDARP00000109925.3_slc8a1b:0.00000100000050002909)100:0.02739891688225625649,(ENSDARP00000136905.3_slc8a1b:0.00000100000050002909,(ENSDARP00000084352.3_slc8a1b:0.00000100000050002909,ENSDARP00000126373.1_slc8a1b:0.00000100000050002909)32:0.00000100000050002909)98:0.00000100000050002909)99:0.05103708092389388357)98:0.06391016869833221481)96:0.11303889119741658553)75:0.09587570712043325116,(((ENSDARP00000090977.2_slc8a3:0.04760800872569757869,(ENSAMXP00000022128.1_slc8a3:0.05218755275866507337,(ENSGMOP00000014904.1_slc8a3:0.09350872573036442259,(ENSGACP00000016034.1_slc8a3:0.04886156228296824333,(((ENSONIP00000024666.1_slc8a3:0.00000100000050002909,ENSONIP00000024665.1_slc8a3:0.00000100000050002909)100:0.02020988325267642285,(((ENSORLP00015000169.1_slc8a3:0.00000100000050002909,ENSORLP00015000167.1_slc8a3:0.00000100000050002909)100:0.06428841211848884685,((ENSTNIP00000007972.1_slc8a3:0.00000100000050002909,ENSTNIP00000022550.1_slc8a3:0.00000100000050002909)100:0.04918602048354660250,(ENSTRUP00000028901.2_slc8a3:0.02185949133795702520,(ENSTRUP00000028903.2_slc8a3:0.00000100000050002909,(ENSTRUP00000028904.2_slc8a3:0.02008808881883318923,ENSTRUP00000028900.2_slc8a3:0.00000100000050002909)76:0.00667433574298344733)33:0.00000100000050002909)99:0.03153012098045097911)98:0.04388890594343183849)17:0.00811742947634173581,((ENSPFOP00000025317.1_slc8a3:0.00000100000050002909,ENSPFOP00000017489.2_slc8a3:0.00000100000050002909)100:0.00764139357800398909,(ENSXMAP00000035543.1_slc8a3:0.06126578167485439291,(ENSXMAP00000014559.2_slc8a3:0.00000100000050002909,ENSXMAP00000025834.1_slc8a3:0.00000100000050002909)100:0.00415552110879875182)79:0.00263684750300468987)99:0.01807470796344511424)15:0.00550329270840807169)42:0.01358618262087811501,(Cluster-5968.0_slc8a3:0.00000100000050002909,(Cluster-5968.0_slc8a3_trans2:0.00000100000050002909,Cluster-8392.0_slc8a3:0.00000100000050002909)22:0.00000100000050002909)77:0.02431996668570399894)36:0.00701258860498692703)88:0.02459004224736481559)98:0.05214970565829091936)80:0.02229945904278197652)97:0.21803935634012608369,(((ENSAMXP00000048278.1_slc8a2b:0.12826718619057334014,(ENSDARP00000132805.1_slc8a2b:0.00000100000050002909,ENSDARP00000133162.1_slc8a2b:0.00000100000050002909)100:0.10792951439375368661)87:0.04168970897956739141,(ENSGMOP00000002125.1_slc8a2b:0.10374355764456226481,((ENSPFOP00000017880.2_slc8a2b:0.03356391391871918484,((ENSXMAP00000027218.1_slc8a2b:0.00000100000050002909,(ENSXMAP00000021620.1_slc8a2b:0.00000100000050002909,ENSXMAP00000027031.1_slc8a2b:0.00000100000050002909)100:0.00000100000050002909)95:0.00000100000050002909,ENSXMAP00000003101.2_slc8a2b:0.00000100000050002909)100:0.01631462968677459269)100:0.07301124525503245588,((ENSGACP00000016268.1_slc8a2b:0.08677876051659902390,(ENSTNIP00000017292.1_slc8a2b:0.03022329336456382534,ENSTRUP00000025618.2_slc8a2b:0.03925822955092677508)100:0.07227186824866123349)24:0.00856655469796365095,(ENSORLP00015008674.1_slc8a2b:0.02591914428491908645,(ENSORLP00015027444.1_slc8a2b:0.00000100000050002909,ENSORLP00015008706.1_slc8a2b:0.00000100000050002909)100:0.00000100000050002909)100:0.11435258981308783766)48:0.02704328918828314068)81:0.03382397784843435562)98:0.04505017303669902468)88:0.10375529084920402656,(((ENSDARP00000143448.2_slc8a2a:0.00000100000050002909,ENSDARP00000117843.2_slc8a2a:0.00000100000050002909)100:0.13458707750278339765,(ENSAMXP00000032273.1_slc8a2a:0.00000100000050002909,(ENSAMXP00000001550.2_slc8a2a:0.00000100000050002909,ENSAMXP00000030410.1_slc8a2a:0.00000100000050002909)100:0.00000100000050002909)100:0.12885332678283545338)99:0.17509733222565701527,(Cluster-912.4939_slc8a2a:0.23581957281175028318,((((ENSONIP00000019940.1_slc8a2a:0.00138019412895643858,ENSONIP00000019941.1_slc8a2a:0.00000100000050002909)100:0.07593928545634952287,(ENSGACP00000026641.1_slc8a2a:0.00152022445060937786,ENSGACP00000026640.1_slc8a2a:0.00000100000050002909)100:0.08382676304157575531)65:0.01847212243943793103,((ENSPFOP00000018365.2_slc8a2a:0.01462453479181086147,(ENSXMAP00000036248.1_slc8a2a:0.00000100000050002909,(ENSXMAP00000021329.1_slc8a2a:0.00000100000050002909,ENSXMAP00000017986.2_slc8a2a:0.00000100000050002909)85:0.00000100000050002909)100:0.02957523032772954932)100:0.07424089674835231134,(((ENSORLP00015027195.1_slc8a2a:0.00000100000050002909,ENSORLP00015008416.1_slc8a2a:0.00000100000050002909)52:0.00000100000050002909,ENSORLP00015027246.1_slc8a2a:0.00000100000050002909)39:0.00000100000050002909,ENSORLP00015008385.1_slc8a2a:0.00000100000050002909)100:0.12419470939791135700)57:0.02007469303032110089)55:0.03031325934387267551,ENSGMOP00000009307.1_slc8a2a:0.22221236630290219782)83:0.03211375744668047705)48:0.06294443959008119704)66:0.12188599298735942889)80:0.20994366824288221429)18:0.06503025654609505268,((ENSDARP00000054006.4_slc8a4b:0.09766835026221466765,ENSAMXP00000018142.2_slc8a4b:0.07244853642257796655)97:0.04612241969813631742,(((ENSORLP00015009435.1_slc8a4b:0.00000100000050002909,(ENSORLP00015027915.1_slc8a4b:0.00000100000050002909,ENSORLP00015009412.1_slc8a4b:0.00000100000050002909)100:0.00000100000050002909)100:0.04942708627110614650,((Cluster-1035.0_slc8a4b:0.09251356948136194025,(ENSONIP00000016994.1_slc8a4b:0.00000100000050002909,ENSONIP00000016995.1_slc8a4b:0.00902645561397453014)94:0.02590329302161993585)41:0.02451951415016850183,((Cluster-3222.0_slc8a4b:0.04404453011162998838,(ENSXMAP00000022347.1_slc8a4b:0.00000100000050002909,(ENSXMAP00000035271.1_slc8a4b:0.00000100000050002909,((ENSPFOP00000008159.2_slc8a4b:0.01784816195799042784,ENSXMAP00000008713.2_slc8a4b:0.00000100000050002909)56:0.00950630788414781255,ENSXMAP00000031003.1_slc8a4b:0.00000100000050002909)44:0.00000100000050002909)49:0.00000100000050002909)80:0.04383760561638173903)42:0.01410740274124210915,ENSGACP00000026125.1_slc8a4b:0.09493883853919413141)13:0.00461240031125343536)58:0.03307691090129462330)100:0.08305312775807753567,(((ENSAMXP00000007516.2_slc8a4a:0.00000100000050002909,ENSAMXP00000030031.1_slc8a4a:0.00129667037251459186)100:0.06574502548232942500,(ENSDARP00000071945.3_slc8a4a:0.00000100000050002909,ENSDARP00000115491.1_slc8a4a:0.00000100000050002909)100:0.03290181387679903119)96:0.03185988485255015351,(ENSGMOP00000006703.1_slc8a4a:0.11981289813689686985,((ENSTRUP00000003599.2_slc8a4a:0.02298948712009148479,(ENSTNIP00000013717.1_slc8a4a:0.00289455091393001507,ENSTNIP00000012705.1_slc8a4a:0.00979462844266922907)100:0.02579389371271612053)100:0.05252382551881150385,((((ENSPFOP00000024729.1_slc8a4a:0.00286120859146736994,ENSPFOP00000019112.2_slc8a4a:0.00000100000050002909)100:0.01274146028120251226,((ENSXMAP00000031531.1_slc8a4a:0.00000100000050002909,ENSXMAP00000039661.1_slc8a4a:0.00000100000050002909)100:0.00148228862629841938,ENSXMAP00000005149.2_slc8a4a:0.02032115267231112202)100:0.01715337287364077437)100:0.04636162044306883084,(ENSORLP00015001964.1_slc8a4a:0.02331081991428516492,(ENSORLP00015022947.1_slc8a4a:0.00000100000050002909,ENSORLP00015001986.1_slc8a4a:0.00000100000050002909)100:0.01303573134993976645)100:0.04557144454368736164)58:0.01838733722788316385,(ENSONIP00000002201.1_slc8a4a:0.03893483624111394176,(ENSGACP00000026801.1_slc8a4a:0.00000100000050002909,ENSGACP00000026802.1_slc8a4a:0.00000100000050002909)100:0.07943533673647085180)33:0.01147873400733615684)68:0.01483906026658000053)99:0.05315685843824890372)100:0.05678258115878180579)100:0.10674631224986212696)46:0.03003409553150918759)100:0.26581810836524061292)12:0.03276388258705185269)56:0.29961926785338588441)50:0.17598721877758491394,ENSAMXP00000015069.1_slc10a2:2.02286192971166300936)12:0.00000100000050002909)18:0.18900236785610674550,((ENSAMXP00000002745.2_slc22a31:1.76372282731806317990,((ENSAMXP00000032198.1_slc13a4:0.03821684815015081310,ENSAMXP00000001740.2_slc13a4:0.01346393087946821422)100:0.62075070596174675153,ENSAMXP00000008584.2_slc13a5b:0.44651570708731375126)100:1.61773075418598066832)31:0.13435839723170570070,(ENSAMXP00000022170.2_slc19a3b:0.56849683495903513553,(ENSAMXP00000040973.1_slc19a3a:0.43950788274902724551,ENSAMXP00000053557.1_slc19a2:0.55065718087186776852)59:0.08741946225344601751)100:2.01936494251107179210)10:0.27230800573516777963)3:0.13950384127114359711)0:0.10636084962396677445)0:0.15354797562386124365)17:0.37492162509827414718)100:2.15297932060234176177,ENSAMXP00000050882.1_slc27a2a:0.41902864112651233564);
#smyhc
((ENSDARP00000141470.2_smyhc2:0.00000100000050002909,(((ENSDARP00000139007.2_smyhc1:0.00000100000050002909,(ENSDARP00000149625.1_smyhc1:0.00791966343070995248,ENSDARP00000147115.1_smyhc1:0.00548614094229180407)100:0.00189488901500600173)49:0.00000100000050002909,ENSDARP00000135954.1_smyhc1:0.00000100000050002909)100:0.03544782370187928716,((TRIMMED_Cluster-912.14873_smyhc1:0.02232248689913016865,TRIMMED_Cluster-912.14872_smyhc2:0.02495051201322021420)100:0.06195568376584457970,(ENSDARP00000145917.1_smyhc3:0.00108175381146891699,(ENSDARP00000137611.2_smyhc3:0.00000100000050002909,(ENSDARP00000149903.1_smyhc3:0.00222383279630178040,ENSDARP00000151247.1_smyhc3:0.00000100000050002909)100:0.01698076354150328954)97:0.00119744826562499188)100:0.03888443536674246470)99:0.02236030752871526195)100:0.01558172603614331811)71:0.00060079727151162571,(ENSDARP00000137268.2_smyhc2:0.01878311579586579294,ENSDARP00000131677.2_smyhc2:0.00004129607918675502)25:0.00298691299130594400,ENSDARP00000140319.2_smyhc2:0.00000100000050002909);
#sod
(ENSAMXP00000026117.2_sod3b:0.17917017603227908262,(((ENSAMXP00000026472.2_sod3a:0.28408898156614370567,ENSDARP00000093532.3_sod3a:0.40685360497374517541)95:0.34758367911817583673,((Cluster-912.3252_sod1:0.00000100000050002909,(Cluster-912.12216_sod1:0.01011131274649299493,((((ENSDARP00000064375.4_sod1:0.13277103466270678833,ENSAMXP00000008857.2_sod1:0.09235061385684065205)65:0.09743254452344940475,ENSGMOP00000016337.1_sod1:0.15552174406917831928)40:0.09498648514863741732,((((ENSXMAP00000017642.1_sod1:0.05978509916926404849,((ENSPFOP00000017201.1_sod1:0.00000100000050002909,ENSPFOP00000017212.1_sod1:0.00000100000050002909)74:0.00833019196742108836,(ENSPFOP00000027834.1_sod1:0.00000100000050002909,ENSPFOP00000017256.2_sod1:0.00000100000050002909)60:0.00000100000050002909)92:0.00000100000050002909)94:0.10709691474816211698,ENSTRUP00000050856.1_sod1:0.06817389880110920342)26:0.02096557774831569326,ENSTNIP00000012838.1_sod1:0.14921453773283477329)16:0.04647977966986762549,(ENSGACP00000027216.1_sod1:0.00000100000050002909,ENSGACP00000027215.1_sod1:0.00000100000050002909)100:0.10499941625634801046)11:0.01728362415052401083)11:0.02574945398685796888,(ENSORLP00015016777.1_sod1:0.21379307643369455105,ENSONIP00000005908.1_sod1:0.02602345227750641615)54:0.06160771057697781578)18:0.08148496387876098812)17:0.08114341411729369957)80:0.97723697726071934166,(((ENSTRUP00000055614.1_sod2:0.00000100000050002909,((((Cluster-912.14463_sod2:0.07216942735541793941,Cluster-912.16078_sod2:0.10552973665860791719)76:0.08832181683575492104,(ENSONIP00000016680.1_sod2:0.04929626913658646803,(ENSPFOP00000019551.2_sod2:0.02041127335021899677,ENSXMAP00000003338.1_sod2:0.01943220694462818518)100:0.04254421914620459128)47:0.02225625714167639088)12:0.00000100000050002909,(((ENSGACP00000011926.1_sod2:0.00000100000050002909,ENSGACP00000011912.1_sod2:0.00572150130125063505)100:0.00522177332343319155,ENSGACP00000011932.1_sod2:0.03379861147952747252)100:0.09506121031229575191,(((ENSDARP00000062555.3_sod2:0.04517160259201212502,(ENSAMXP00000039055.1_sod2:0.01166970091782288874,ENSAMXP00000028897.1_sod2:0.00000100000050002909)100:0.09100000868799176801)94:0.06102996056508702694,(ENSORLP00015006883.1_sod2:0.08381898891635876370,ENSORLP00015026211.1_sod2:0.00291847850087803085)100:0.08500989114875950881)50:0.01952515396239304021,ENSGMOP00000001671.1_sod2:0.14174282869085672032)21:0.01252479079681607065)21:0.00694879290151265497)45:0.06789569855309417201,ENSTNIP00000015255.1_sod2:0.01515237839502566776)45:0.03541976076148870001)25:0.00650628815398239004,ENSTRUP00000049520.1_sod2:0.00671303614891408107)28:0.02240820304607736568,ENSTRUP00000012582.2_sod2:0.24623862084688985519)100:4.88397660678387879329)49:0.92405271357875828908)37:0.29718120678748616292,((ENSORLP00015019352.1_sod3b:0.22066413665705941760,(ENSXMAP00000005751.1_sod3b:0.04613249869875544334,ENSPFOP00000020510.2_sod3b:0.01584220306370821146)97:0.13265846316189083831)68:0.05810190794778170853,(((ENSTNIP00000015335.1_sod3b:0.24870067875363760512,ENSTRUP00000055020.1_sod3b:0.48247096931258953711)87:0.12941459395595619752,(ENSONIP00000018249.1_sod3b:0.00000100000050002909,(ENSONIP00000018250.1_sod3b:0.00000100000050002909,ENSONIP00000018251.1_sod3b:0.01941930736004928923)86:0.01352098710988083874)96:0.14468393105233148810)36:0.03384806286385388246,(Cluster-3724.0_sod3b:0.17905980021745077080,ENSGACP00000023573.1_sod3b:0.17877707066827489002)70:0.03962628746438119631)61:0.08464973471660014459)50:0.15660848103878180493)54:0.20690722738583350315,ENSDARP00000097881.2_sod3b:0.53818215273662550757);
#ucp
(ENSXMAP00000009856.1_ucp1:0.01149640525389966812,((((ENSGACP00000022833.1_ucp1:0.11517334740773653434,ENSGMOP00000003366.1_ucp1:0.10973163717296882669)81:0.06123129248132980901,(Cluster-3685.0_ucp1:0.08391852598037080613,(ENSTNIP00000009630.1_ucp1:0.00000100000050002909,ENSTRUP00000033443.1_ucp1:0.02680664463027475353)88:0.03418927531605711612)46:0.00342144797491354333)44:0.01475515059911835722,(ENSONIP00000021983.1_ucp1:0.04766735626990089431,ENSORLP00015016692.1_ucp1:0.03808499764729236098)36:0.02479041221416034696)46:0.01334402613595021304,((ENSDARP00000063358.5_ucp2:0.05280035702168452139,(((ENSTRUP00000037074.1_ucp2:0.05456875139266516295,ENSTNIP00000014758.1_ucp2:0.02546237458826768052)99:0.09422985834819469497,((((ENSGACP00000026901.1_ucp2:0.00000100000050002909,((ENSGACP00000026900.1_ucp2:0.03194705112375850753,((((ENSAMXP00000038180.1_ucp3:0.00000100000050002909,ENSAMXP00000028833.1_ucp3:0.00000100000050002909)33:0.00000100000050002909,ENSAMXP00000041068.1_ucp3:0.00000100000050002909)100:0.07159716651096606488,ENSDARP00000105553.2_ucp3:0.07799801210094893522)35:0.08728173246976418664,(((Cluster-912.15104_ucp3:0.08825448579366020063,(Cluster-912.14833_ucp3:0.00000100000050002909,((Cluster-912.15104_ucp3_trans4:0.07260888661774025921,Cluster-912.15104_ucp3_trans3:0.00000100000050002909)68:0.03156726803284666538,Cluster-912.15104_ucp3_trans5:0.00000100000050002909)73:0.04888813489119732403)66:0.01947037313687081939)65:0.09437086157091766070,(ENSTNIP00000014759.1_ucp3:0.04395434094760581473,ENSTRUP00000037001.1_ucp3:0.04796628967063741589)84:0.02793862873085673632)25:0.03034916645802902477,(ENSORLP00015005301.1_ucp3:0.10414075218372237375,(ENSPFOP00000022232.1_ucp3:0.00157598581536122061,ENSXMAP00000011993.1_ucp3:0.01013472869528728691)98:0.03785433971487545124)46:0.01137724162825595915)16:0.01187622929126367320)18:0.09722359626166136859)19:0.12509407693058016697,ENSGACP00000026902.1_ucp2:0.00000100000050002909)45:0.16612571737740786104)10:0.08733522425515832799,ENSGACP00000026903.1_ucp2:0.02709335513439718041)10:0.10499082344913579501,(Cluster-912.11518_ucp2_trans2:0.00427241476475297317,(((Cluster-912.11518_ucp2_trans4:0.01696986001595514326,Cluster-912.11518_ucp2_trans3:0.01363438757330045700)91:0.03245935157675063076,(((Cluster-912.15104_ucp3_trans2:5.58859839850065487354,Cluster-912.8807_ucp2:0.01561445956575057033)14:0.04888472369639691034,Cluster-912.11518_ucp2_trans5:0.14296217348417095128)22:0.03579636697023019093,Cluster-912.10942_ucp2:0.00873189115974480276)6:0.00242338047806533053)0:0.00000100000050002909,Cluster-912.11518_ucp2:0.00000100000050002909)1:0.00000100000050002909)24:0.04043508199453519497)6:0.00519189899701376616,(ENSONIP00000005532.1_ucp2:0.10728563394167084377,((ENSXMAP00000011966.1_ucp2:0.02698526661919175076,ENSPFOP00000019623.2_ucp2:0.01476266180459913022)100:0.06702194954172543961,ENSORLP00015025147.1_ucp2:0.10497102055012984267)83:0.03765738436446772197)56:0.01298768608701874466)3:0.00585467787029225490)14:0.15357798554724289009,ENSAMXP00000007005.2_ucp2:0.06784386400125054506)13:0.05499020509744772384)82:0.49547955529130605079,(ENSAMXP00000005735.1_ucp1:0.01929669963418990594,(ENSDARP00000143642.2_ucp1:0.00000100000050002909,ENSDARP00000037614.8_ucp1:0.00000100000050002909)100:0.06815437248128887460)79:0.00956176591149878255)74:0.08440620214672815702)90:0.03861154870043657927,ENSPFOP00000006245.2_ucp1:0.00424128099000155995);
